# Supplementary material for: 3-Acetyl-1-(2,3-dimethyl­phen­yl)thio­urea
Source: Acta Crystallogr Sect E Struct Rep Online. 2012 Jun 23;68(Pt 7):o2191. doi: 10.1107/S1600536812027973 (PMC3393991; doi:10.1107/S1600536812027973)
Supplement: Supplementary file 1 [file e-68-o2191-sup1.cif]

##############################################################################
#                                                                            #
# This CIF contains the data in a paper accepted for publication in          #
# Acta Crystallographica Section E. It conforms to the requirements of       #
# Notes for Authors for Acta Crystallographica Section E, and has been       #
# peer reviewed under the auspices of the IUCr Commission on Journals.       #
#                                                                            #
# Full details of the Crystallographic Information File format               #
# are given in the paper "The Crystallographic Information File (CIF):       #
# a New Standard Archive File for Crystallography" by S. R. Hall, F. H.      #
# Allen and I. D. Brown [Acta Cryst. (1991), A47, 655-685].                  #
#                                                                            #
# The current version of the core CIF dictionary is obtainable from          #
# ftp://ftp.iucr.org/pub/cif_core.dic.                                       #
#                                                                            #
# Software is freely available for graphical display of the structure(s)     #
# in this CIF. For information consult the CIF software page                 #
# http://www.iucr.org/resources/cif/software.                                #
#                                                                            #
# This file may be used for bona fide research purposes within the           #
# scientific community so long as proper attribution is given to the journal # 
# article from which it was obtained.                                        #
#                                                                            #
##############################################################################
data_I
_audit_creation_method     SHELXL-97
_chemical_name_systematic
;
3-Acetyl-1-(2,3-dimethylphenyl)thiourea
;
_chemical_name_common     ?
_chemical_formula_moiety     'C11 H14 N2 O S'
_chemical_formula_sum     'C11 H14 N2 O S'
_chemical_formula_iupac     'C11 H14 N2 O S'
_chemical_formula_weight     222.30
_chemical_melting_point     ?
_symmetry_cell_setting     triclinic
_symmetry_space_group_name_H-M     'P -1'
_symmetry_space_group_name_HALL     '-P 1'
loop_
    _symmetry_equiv_pos_as_xyz
    'x, y, z'
    '-x, -y, -z'
_cell_length_a     5.0552(7)
_cell_length_b     9.869(2)
_cell_length_c     12.028(3)
_cell_angle_alpha     106.710(10)
_cell_angle_beta     91.010(10)
_cell_angle_gamma     94.570(10)
_cell_volume     572.4(2)
_cell_formula_units_Z     2
_cell_measurement_reflns_used     1147
_cell_measurement_theta_min     3.54
_cell_measurement_theta_max     27.79
_cell_measurement_temperature     293(2)
_exptl_crystal_description     needle
_exptl_crystal_colour     colourless
_exptl_crystal_size_max     0.48
_exptl_crystal_size_mid     0.08
_exptl_crystal_size_min     0.04
_exptl_crystal_density_diffrn     1.290
_exptl_crystal_density_meas     ?
_exptl_crystal_density_method     'not measured'
_exptl_crystal_F_000     236
_exptl_absorpt_coefficient_mu     0.258
_exptl_absorpt_correction_type     multi-scan
_exptl_absorpt_process_details
;
(CrysAlis RED; Oxford Diffraction, 2009)
;
_exptl_absorpt_correction_T_min     0.8861
_exptl_absorpt_correction_T_max     0.9897
_exptl_special_details
;
Absorption correction: CrysAlis RED (Oxford Diffraction, 2009)
Empirical absorption correction using spherical harmonics,
implemented in SCALE3 ABSPACK scaling algorithm.
;
_diffrn_ambient_temperature     293(2)
_diffrn_radiation_type     MoK\a
_diffrn_radiation_wavelength     0.71073
_diffrn_radiation_source     'fine-focus sealed tube'
_diffrn_radiation_monochromator     graphite
_diffrn_measurement_device_type
;
Oxford Diffraction Xcalibur diffractometer
with a Sapphire CCD detector
;
_diffrn_measurement_method
;
Rotation method data acquisition using omega and phi scans
;
_diffrn_detector_area_resol_mean     ?
_diffrn_reflns_number     3414
_diffrn_reflns_av_R_equivalents     0.0280
_diffrn_reflns_av_sigmaI/netI     0.0658
_diffrn_reflns_theta_min     3.54
_diffrn_reflns_theta_max     25.34
_diffrn_reflns_theta_full     25.34
_diffrn_measured_fraction_theta_max     0.990
_diffrn_measured_fraction_theta_full     0.990
_diffrn_reflns_limit_h_min     -6
_diffrn_reflns_limit_h_max     6
_diffrn_reflns_limit_k_min     -11
_diffrn_reflns_limit_k_max     11
_diffrn_reflns_limit_l_min     -13
_diffrn_reflns_limit_l_max     14
_diffrn_standards_number     0
_diffrn_standards_interval_count     ?
_diffrn_standards_interval_time     ?
_diffrn_standards_decay_%     0
_refine_special_details
;
Refinement of <i>F</i>^2^ against ALL reflections. The weighted <i>R</i>-factor
<i>wR</i> and goodness of fit <i>S</i> are based on <i>F</i>^2^, conventional
<i>R</i>-factors <i>R</i> are based on <i>F</i>, with <i>F</i> set to zero for
negative <i>F</i>^2^. The threshold expression of <i>F</i>^2^ >
\s(<i>F</i>^2^) is used only for calculating <i>R</i>-factors(gt) <i>etc</i>.
and is not relevant to the choice of reflections for refinement.
<i>R</i>-factors based on <i>F</i>^2^ are statistically about twice as large
as those based on <i>F</i>, and <i>R</i>- factors based on ALL data will be
even larger.
;
_reflns_number_total     2066
_reflns_number_gt     1331
_reflns_threshold_expression     I>2sigma(I)
_refine_ls_structure_factor_coef     Fsqd
_refine_ls_matrix_type     full
_refine_ls_R_factor_all     0.1153
_refine_ls_R_factor_gt     0.0648
_refine_ls_wR_factor_gt     0.1232
_refine_ls_wR_factor_ref     0.1408
_refine_ls_goodness_of_fit_ref     1.075
_refine_ls_restrained_S_all     1.074
_refine_ls_number_reflns     2066
_refine_ls_number_parameters     145
_refine_ls_number_restraints     5
_refine_ls_hydrogen_treatment     mixed
_refine_ls_weighting_scheme     calc
_refine_ls_weighting_details
         'calc w=1/[\s^2^(Fo^2^)+(0.0493P)^2^+0.4018P] where P=(Fo^2^+2Fc^2^)/3'
_atom_sites_solution_hydrogens     geom
_atom_sites_solution_primary     direct
_atom_sites_solution_secondary     difmap
_refine_ls_shift/su_max     0.003
_refine_ls_shift/su_mean     0.000
_refine_diff_density_max     0.334
_refine_diff_density_min     -0.240
_refine_ls_extinction_method     none
_refine_ls_extinction_coef     ?
loop_
    _atom_type_symbol
    _atom_type_description
    _atom_type_scat_dispersion_real
    _atom_type_scat_dispersion_imag
    _atom_type_scat_source
    'C' 'C' 0.0033 0.0016
                         'International Tables Vol C Tables 4.2.6.8 and 6.1.1.4'
    'H' 'H' 0.0000 0.0000
                         'International Tables Vol C Tables 4.2.6.8 and 6.1.1.4'
    'N' 'N' 0.0061 0.0033
                         'International Tables Vol C Tables 4.2.6.8 and 6.1.1.4'
    'O' 'O' 0.0106 0.0060
                         'International Tables Vol C Tables 4.2.6.8 and 6.1.1.4'
    'S' 'S' 0.1246 0.1234
                         'International Tables Vol C Tables 4.2.6.8 and 6.1.1.4'
_computing_data_collection
;
CrysAlis CCD (Oxford Diffraction, 2009)
;
_computing_cell_refinement
;
CrysAlis CCD (Oxford Diffraction, 2009)
;
_computing_data_reduction
;
CrysAlis RED (Oxford Diffraction, 2009)
;
_computing_structure_solution     'SHELXS97 (Sheldrick, 2008)'
_computing_structure_refinement     'SHELXL97 (Sheldrick, 2008)'
_computing_molecular_graphics     'PLATON (Spek, 2009)'
_computing_publication_material     'SHELXL97 (Sheldrick, 2008)'
loop_
    _atom_site_type_symbol
    _atom_site_label
    _atom_site_fract_x
    _atom_site_fract_y
    _atom_site_fract_z
    _atom_site_U_iso_or_equiv
    _atom_site_adp_type
    _atom_site_calc_flag
    _atom_site_refinement_flags
    _atom_site_occupancy
    _atom_site_symmetry_multiplicity
    _atom_site_disorder_assembly
    _atom_site_disorder_group
    S S1 1.1098(2) 0.43318(11) 0.14467(9) 0.0458(3) Uani d . 1 1 . .
    O O1 0.4254(5) 0.1213(3) -0.0465(2) 0.0552(8) Uani d . 1 1 . .
    N N1 0.7872(6) 0.2041(3) 0.1289(3) 0.0432(8) Uani d D 1 1 . .
    H H1N 0.674(6) 0.140(3) 0.086(3) 0.052 Uiso d D 1 1 . .
    N N2 0.7252(6) 0.3141(3) -0.0129(3) 0.0382(7) Uani d D 1 1 . .
    H H2N 0.773(7) 0.378(3) -0.043(3) 0.046 Uiso d D 1 1 . .
    C C1 0.9070(7) 0.1817(4) 0.2310(3) 0.0438(10) Uani d . 1 1 . .
    C C2 0.8249(7) 0.2551(4) 0.3383(3) 0.0477(10) Uani d . 1 1 . .
    C C3 0.9350(9) 0.2228(5) 0.4369(4) 0.0584(10) Uani d U 1 1 . .
    C C4 1.1149(9) 0.1232(5) 0.4189(4) 0.0658(11) Uani d U 1 1 . .
    H H4 1.1871 0.1023 0.4831 0.079 Uiso calc R 1 1 . .
    C C5 1.1947(10) 0.0521(5) 0.3101(4) 0.0717(12) Uani d U 1 1 . .
    H H5 1.3189 -0.0143 0.3020 0.086 Uiso calc R 1 1 . .
    C C6 1.0896(8) 0.0800(4) 0.2137(4) 0.0538(11) Uani d . 1 1 . .
    H H6 1.1389 0.0326 0.1394 0.065 Uiso calc R 1 1 . .
    C C7 0.8621(7) 0.3091(4) 0.0861(3) 0.0356(8) Uani d . 1 1 . .
    C C8 0.5121(7) 0.2265(4) -0.0728(3) 0.0384(9) Uani d . 1 1 . .
    C C9 0.3956(8) 0.2699(4) -0.1700(3) 0.0509(10) Uani d . 1 1 . .
    H H9A 0.5356 0.2990 -0.2134 0.076 Uiso calc R 1 1 . .
    H H9B 0.2895 0.3476 -0.1395 0.076 Uiso calc R 1 1 . .
    H H9C 0.2864 0.1913 -0.2201 0.076 Uiso calc R 1 1 . .
    C C10 0.6334(8) 0.3630(5) 0.3534(4) 0.0613(12) Uani d . 1 1 . .
    H H10A 0.5392 0.3513 0.2808 0.092 Uiso calc R 1 1 . .
    H H10B 0.7265 0.4560 0.3788 0.092 Uiso calc R 1 1 . .
    H H10C 0.5097 0.3522 0.4105 0.092 Uiso calc R 1 1 . .
    C C11 0.8541(11) 0.2953(6) 0.5555(4) 0.0948(18) Uani d . 1 1 . .
    H H11A 0.6719 0.2654 0.5637 0.142 Uiso calc R 1 1 . .
    H H11B 0.8734 0.3962 0.5680 0.142 Uiso calc R 1 1 . .
    H H11C 0.9643 0.2713 0.6116 0.142 Uiso calc R 1 1 . .
loop_
    _atom_site_aniso_label
    _atom_site_aniso_U_11
    _atom_site_aniso_U_22
    _atom_site_aniso_U_33
    _atom_site_aniso_U_12
    _atom_site_aniso_U_13
    _atom_site_aniso_U_23
    S1 0.0475(6) 0.0432(6) 0.0496(6) -0.0111(4) -0.0123(4) 0.0231(5)
    O1 0.0659(18) 0.0452(16) 0.0549(17) -0.0173(14) -0.0174(14) 0.0224(14)
    N1 0.050(2) 0.0423(19) 0.0379(18) -0.0132(15) -0.0127(15) 0.0177(15)
    N2 0.0417(18) 0.0414(19) 0.0363(17) -0.0026(15) -0.0002(14) 0.0210(14)
    C1 0.048(2) 0.043(2) 0.044(2) -0.0116(19) -0.0029(18) 0.0217(19)
    C2 0.038(2) 0.051(3) 0.055(3) -0.0107(19) 0.0014(19) 0.021(2)
    C3 0.061(3) 0.071(3) 0.045(2) -0.0172(17) -0.0050(19) 0.025(2)
    C4 0.071(3) 0.072(3) 0.064(2) -0.0141(18) -0.018(2) 0.041(2)
    C5 0.079(3) 0.061(3) 0.084(3) 0.009(2) -0.007(3) 0.035(2)
    C6 0.057(3) 0.050(3) 0.063(3) 0.001(2) -0.005(2) 0.030(2)
    C7 0.040(2) 0.035(2) 0.034(2) 0.0021(16) 0.0001(16) 0.0136(17)
    C8 0.041(2) 0.038(2) 0.036(2) 0.0006(18) 0.0001(17) 0.0097(17)
    C9 0.053(2) 0.055(3) 0.047(2) -0.001(2) -0.0118(19) 0.020(2)
    C10 0.060(3) 0.068(3) 0.052(3) 0.002(2) 0.010(2) 0.012(2)
    C11 0.108(4) 0.120(5) 0.053(3) -0.017(4) -0.006(3) 0.029(3)
_geom_special_details
;
All e.s.d.'s (except the e.s.d. in the dihedral angle between two l.s. planes)
are estimated using the full covariance matrix. The cell e.s.d.'s are taken
into account individually in the estimation of e.s.d.'s in distances, angles
and torsion angles; correlations between e.s.d.'s in cell parameters are only
used when they are defined by crystal symmetry. An approximate (isotropic)
treatment of cell e.s.d.'s is used for estimating e.s.d.'s involving l.s.
planes.
;
loop_
    _geom_bond_atom_site_label_1
    _geom_bond_atom_site_label_2
    _geom_bond_site_symmetry_2
    _geom_bond_distance
    _geom_bond_publ_flag
    S1 C7 . 1.671(4) ?
    O1 C8 . 1.221(4) ?
    N1 C7 . 1.316(4) ?
    N1 C1 . 1.440(4) ?
    N1 H1N . 0.856(18) ?
    N2 C8 . 1.375(4) ?
    N2 C7 . 1.383(4) ?
    N2 H2N . 0.838(18) ?
    C1 C2 . 1.376(5) ?
    C1 C6 . 1.391(5) ?
    C2 C3 . 1.429(5) ?
    C2 C10 . 1.470(5) ?
    C3 C4 . 1.366(6) ?
    C3 C11 . 1.481(6) ?
    C4 C5 . 1.380(7) ?
    C4 H4 . 0.9300 ?
    C5 C6 . 1.374(6) ?
    C5 H5 . 0.9300 ?
    C6 H6 . 0.9300 ?
    C8 C9 . 1.484(5) ?
    C9 H9A . 0.9600 ?
    C9 H9B . 0.9600 ?
    C9 H9C . 0.9600 ?
    C10 H10A . 0.9600 ?
    C10 H10B . 0.9600 ?
    C10 H10C . 0.9600 ?
    C11 H11A . 0.9600 ?
    C11 H11B . 0.9600 ?
    C11 H11C . 0.9600 ?
loop_
    _geom_angle_atom_site_label_1
    _geom_angle_atom_site_label_2
    _geom_angle_atom_site_label_3
    _geom_angle_site_symmetry_1
    _geom_angle_site_symmetry_3
    _geom_angle
    _geom_angle_publ_flag
    C7 N1 C1 . . 124.6(3) ?
    C7 N1 H1N . . 115(3) ?
    C1 N1 H1N . . 120(3) ?
    C8 N2 C7 . . 129.1(3) ?
    C8 N2 H2N . . 113(3) ?
    C7 N2 H2N . . 118(3) ?
    C2 C1 C6 . . 124.1(4) ?
    C2 C1 N1 . . 118.7(4) ?
    C6 C1 N1 . . 117.1(4) ?
    C1 C2 C3 . . 117.0(4) ?
    C1 C2 C10 . . 122.6(4) ?
    C3 C2 C10 . . 120.4(4) ?
    C4 C3 C2 . . 118.4(4) ?
    C4 C3 C11 . . 121.1(4) ?
    C2 C3 C11 . . 120.5(5) ?
    C3 C4 C5 . . 123.1(4) ?
    C3 C4 H4 . . 118.4 ?
    C5 C4 H4 . . 118.4 ?
    C6 C5 C4 . . 119.7(5) ?
    C6 C5 H5 . . 120.2 ?
    C4 C5 H5 . . 120.2 ?
    C5 C6 C1 . . 117.7(4) ?
    C5 C6 H6 . . 121.2 ?
    C1 C6 H6 . . 121.2 ?
    N1 C7 N2 . . 116.9(3) ?
    N1 C7 S1 . . 123.6(3) ?
    N2 C7 S1 . . 119.5(3) ?
    O1 C8 N2 . . 121.9(3) ?
    O1 C8 C9 . . 122.9(3) ?
    N2 C8 C9 . . 115.2(3) ?
    C8 C9 H9A . . 109.5 ?
    C8 C9 H9B . . 109.5 ?
    H9A C9 H9B . . 109.5 ?
    C8 C9 H9C . . 109.5 ?
    H9A C9 H9C . . 109.5 ?
    H9B C9 H9C . . 109.5 ?
    C2 C10 H10A . . 109.5 ?
    C2 C10 H10B . . 109.5 ?
    H10A C10 H10B . . 109.5 ?
    C2 C10 H10C . . 109.5 ?
    H10A C10 H10C . . 109.5 ?
    H10B C10 H10C . . 109.5 ?
    C3 C11 H11A . . 109.5 ?
    C3 C11 H11B . . 109.5 ?
    H11A C11 H11B . . 109.5 ?
    C3 C11 H11C . . 109.5 ?
    H11A C11 H11C . . 109.5 ?
    H11B C11 H11C . . 109.5 ?
loop_
    _geom_torsion_atom_site_label_1
    _geom_torsion_atom_site_label_2
    _geom_torsion_atom_site_label_3
    _geom_torsion_atom_site_label_4
    _geom_torsion_site_symmetry_1
    _geom_torsion_site_symmetry_2
    _geom_torsion_site_symmetry_3
    _geom_torsion_site_symmetry_4
    _geom_torsion
    _geom_torsion_publ_flag
    C7 N1 C1 C2 . . . . 83.6(5) ?
    C7 N1 C1 C6 . . . . -99.9(4) ?
    C6 C1 C2 C3 . . . . -0.4(5) ?
    N1 C1 C2 C3 . . . . 175.8(3) ?
    C6 C1 C2 C10 . . . . 179.3(3) ?
    N1 C1 C2 C10 . . . . -4.4(5) ?
    C1 C2 C3 C4 . . . . 0.7(6) ?
    C10 C2 C3 C4 . . . . -179.1(4) ?
    C1 C2 C3 C11 . . . . -179.0(4) ?
    C10 C2 C3 C11 . . . . 1.2(6) ?
    C2 C3 C4 C5 . . . . -0.2(7) ?
    C11 C3 C4 C5 . . . . 179.5(4) ?
    C3 C4 C5 C6 . . . . -0.6(7) ?
    C4 C5 C6 C1 . . . . 0.8(6) ?
    C2 C1 C6 C5 . . . . -0.3(6) ?
    N1 C1 C6 C5 . . . . -176.6(4) ?
    C1 N1 C7 N2 . . . . 179.8(3) ?
    C1 N1 C7 S1 . . . . -0.1(5) ?
    C8 N2 C7 N1 . . . . 2.3(6) ?
    C8 N2 C7 S1 . . . . -177.8(3) ?
    C7 N2 C8 O1 . . . . -5.1(6) ?
    C7 N2 C8 C9 . . . . 174.4(3) ?
loop_
    _geom_hbond_atom_site_label_D
    _geom_hbond_atom_site_label_H
    _geom_hbond_atom_site_label_A
    _geom_hbond_site_symmetry_A
    _geom_hbond_distance_DH
    _geom_hbond_distance_HA
    _geom_hbond_distance_DA
    _geom_hbond_angle_DHA
    N1 H1N O1 . 0.856(18) 1.97(3) 2.664(4) 137(3)
    N1 H1N O1 2_655 0.856(18) 2.50(3) 3.168(4) 136(3)
    N2 H2N S1 2_765 0.838(18) 2.542(19) 3.378(3) 176(3)
_iucr_refine_instructions_details
;
TITL SAT8M IN P-1
CELL  0.71073  5.05520  9.86900 12.02800 106.71000 91.01000 94.57000
ZERR 2  0.00070  0.00200  0.00300  0.01000  0.01000  0.01000
LATT 1
SFAC C H N O S
UNIT 22 28 4 2 2
PLAN 30
FMAP 2
SHEL 13 0.83
SIZE 0.48 0.08 0.04
L.S. 14
OMIT -1 3 3
MPLA 6 C1 C2 C3 C4 C5 C6
MPLA 7 N1 C7 S1 N2 C8 O1 C9
DELU 0.001 0.001 C3 C4 C4 C5
DFIX 0.86 0.02 N1 H1N N2 H2N
BOND $H
HTAB N1 O1
HTAB N1 O1_$1
HTAB N2 S1_$2
EQIV $1 -X+1, -Y, -Z
EQIV $2 -X+2, -Y+1, -Z
CONF
ACTA
FVAR  2.24710
WGHT  0.04930   0.40180
S1    5 1.109805 0.433200 0.144691  11.000000 0.047510 0.043240 =
        0.049570 0.023240 -0.012410 -0.011210
O1    4 0.425214 0.121417 -0.046419  11.000000 0.065840 0.044840 =
        0.054650 0.022000 -0.017140 -0.017040
N1    3 0.787371 0.203966 0.128860  11.000000 0.049770 0.041870 =
        0.038060 0.017510 -0.012650 -0.012890
H1N   2 0.674719 0.139528 0.086018  11.000000 -1.200000
N2    3 0.725117 0.314022 -0.013021  11.000000 0.041510 0.041220 =
        0.035920 0.020650 0.000170 -0.002300
H2N   2 0.775084 0.376998 -0.044044  11.000000 -1.200000
C1    1 0.906974 0.181650 0.230950  11.000000 0.047470 0.043130 =
        0.044260 0.022260 -0.003230 -0.011790
C2    1 0.824947 0.255240 0.338391  11.000000 0.038290 0.050470 =
        0.053390 0.019610 0.001600 -0.010430
C3    1 0.934590 0.222968 0.437094  11.000000 0.060990 0.070590 =
        0.046710 0.026340 -0.006110 -0.017440
C4    1 1.113994 0.123666 0.419322  11.000000 0.072440 0.072320 =
        0.054570 0.035450 -0.013900 -0.012470
AFIX 43
H4    2 1.185799 0.102814 0.483641  11.000000 -1.200000
AFIX 0
C5    1 1.194199 0.052672 0.310804  11.000000 0.075050 0.058560 =
        0.093640 0.037980 -0.008470 0.010250
AFIX 43
H5    2 1.318618 -0.013651 0.303033  11.000000 -1.200000
AFIX 0
C6    1 1.089547 0.080228 0.213873  11.000000 0.056380 0.049470 =
        0.062750 0.029680 -0.004840 0.001630
AFIX 43
H6    2 1.139202 0.032709 0.139657  11.000000 -1.200000
AFIX 0
C7    1 0.862205 0.308976 0.086051  11.000000 0.039990 0.034780 =
        0.033710 0.013350 -0.000280 0.001570
C8    1 0.512147 0.226545 -0.072715  11.000000 0.040980 0.036730 =
        0.034990 0.008840 0.000180 0.000810
C9    1 0.395549 0.270021 -0.170043  11.000000 0.053440 0.053870 =
        0.045700 0.019090 -0.011430 -0.000020
AFIX 137
H9A   2 0.535424 0.299648 -0.213054  11.000000 -1.500000
H9B   2 0.288667 0.347458 -0.139504  11.000000 -1.500000
H9C   2 0.287154 0.191072 -0.220511  11.000000 -1.500000
AFIX 0
C10   1 0.633450 0.363086 0.353410  11.000000 0.060100 0.068830 =
        0.052640 0.012820 0.009850 0.001360
AFIX 137
H10A  2 0.537754 0.350524 0.280899  11.000000 -1.500000
H10B  2 0.726475 0.456237 0.378001  11.000000 -1.500000
H10C  2 0.511076 0.352920 0.411136  11.000000 -1.500000
AFIX 0
C11   1 0.853526 0.295636 0.555741  11.000000 0.108610 0.121300 =
        0.052320 0.028910 -0.005720 -0.017090
AFIX 137
H11A  2 0.670606 0.266849 0.563369  11.000000 -1.500000
H11B  2 0.875695 0.396714 0.568822  11.000000 -1.500000
H11C  2 0.961759 0.270422 0.611897  11.000000 -1.500000
HKLF 4
REM  SAT8M IN P-1
REM R1 0.0646 FOR  1330 FO > 4SIG(FO) AND 0.1151 FOR ALL 2064 DATA
REM    145 PARAMETERS REFINED USING      3 RESTRAINTS
REM HIGHEST DIFFERENCE PEAK  0.331, DEEPEST HOLE -0.235, 1-SIGMA LEVEL 0.052
;
data_global
_journal_date_recd_electronic     2012-06-12
_journal_date_accepted     2012-06-20
_journal_name_full     'Acta Crystallographica, Section E'
_journal_year     2012
_journal_volume     68
_journal_issue      7
_journal_page_first     o2191
_journal_page_last     o2191
_journal_paper_category     QO
_journal_paper_doi     10.1107/S1600536812027973
_journal_coeditor_code     NC2285
_publ_contact_author_name     'Prof. B. Thimme Gowda'
_publ_contact_author_address
;
  Department of Chemistry
  Mangalore University
  Mangalagangotri 574 199
  Mangalore, India
;
_publ_contact_author_email     gowdabt@yahoo.com
_publ_contact_author_fax     '91 824 2287367'
_publ_contact_author_phone     '91 824 2287262'
_publ_section_title
;
3-Acetyl-1-(2,3-dimethylphenyl)thiourea
;
loop_
    _publ_author_name
    _publ_author_address
    'Sharatha Kumar'
; Department of Chemistry
  Mangalore University
  Mangalagangotri 574 199
  Mangalore, India
;
    'Sabine Foro'
; Institute of Materials Science
  Darmstadt University of Technology
  Petersenstrasse 23
  D-64287 Darmstadt, Germany
;
    'B. Thimme Gowda'
; Department of Chemistry
  Mangalore University
  Mangalagangotri 574 199
  Mangalore, India
;
