# Supplementary material for: 3-Acetyl-1-(2,3-dimethyl­phen­yl)thio­urea
Source: Acta Crystallogr Sect E Struct Rep Online. 2012 Jun 23;68(Pt 7):o2191. doi: 10.1107/S1600536812027973 (PMC3393991; doi:10.1107/S1600536812027973)
Supplement: Supplementary file 2 [file e-68-o2191-Isup2.hkl]

# 
# h,k,l, Fc-squared, Fo-squared, sigma(Fo-squared) and status flag 
# 
data_I
_shelx_title ' SAT8M IN P-1' 
_shelx_refln_list_code          4 
_shelx_F_calc_maximum       86.73 
_exptl_crystal_F_000       236.00 
_reflns_d_resolution_high  0.8304 
 
loop_ 
 _symmetry_equiv_pos_as_xyz 
 'x, y, z' 
 '-x, -y, -z' 
 
_cell_length_a     5.0552 
_cell_length_b     9.8690 
_cell_length_c    12.0280 
_cell_angle_alpha 106.710 
_cell_angle_beta   91.010 
_cell_angle_gamma  94.570 
 
_shelx_F_squared_multiplier     1.000 
 
loop_ 
 _refln_index_h 
 _refln_index_k 
 _refln_index_l 
 _refln_F_squared_calc 
 _refln_F_squared_meas 
 _refln_F_squared_sigma 
 _refln_observed_status 
   1   0   0     1223.93     1256.51      5.09 o 
   2   0   0        2.65        2.53      1.67 o 
   3   0   0      444.91      436.26      4.55 o 
   4   0   0      197.81      194.90      6.20 o 
   5   0   0       44.11       50.07      6.57 o 
   6   0   0        7.74       22.68     10.95 o 
  -6   1   0        0.01       26.85      8.08 o 
  -5   1   0       16.47       13.27      4.46 o 
  -4   1   0       40.03       46.26      3.13 o 
  -3   1   0       83.10       90.95      2.70 o 
  -2   1   0      139.25      135.23      2.78 o 
  -1   1   0     1431.56     1397.51      7.82 o 
   1   1   0      762.56      718.78      4.46 o 
   2   1   0      307.02      332.38      3.23 o 
   3   1   0      112.69      130.63      3.64 o 
   4   1   0       33.81       37.24      4.90 o 
   5   1   0       24.90       16.04      4.29 o 
  -6   2   0        1.52       24.39      8.80 o 
  -5   2   0        7.11        8.96      4.50 o 
  -4   2   0       71.36       62.37      3.53 o 
  -3   2   0        2.22        3.84      1.61 o 
  -2   2   0       91.49      140.29      2.74 o 
  -1   2   0     1071.57     1092.85     10.62 o 
   0   2   0     2270.96     2089.29     10.86 o 
   1   2   0       83.33      105.32      3.51 o 
   2   2   0      269.17      281.38      5.44 o 
   3   2   0       20.59       42.75      3.86 o 
   4   2   0        0.55        1.88      3.86 o 
   5   2   0       11.73        3.59      6.65 o 
  -5   3   0        2.79       17.59      7.72 o 
  -4   3   0        0.24        2.70      2.83 o 
  -3   3   0      287.65      270.53      4.11 o 
  -2   3   0      673.93      593.65      6.00 o 
  -1   3   0     1190.84     1210.94     12.61 o 
   0   3   0        0.99        1.61      2.34 o 
   1   3   0     2680.38     2717.21     11.19 o 
   2   3   0     2569.41     2730.79     15.87 o 
   3   3   0      117.58      109.87      7.07 o 
   4   3   0        1.32        1.33      3.86 o 
   5   3   0        5.80        0.76      7.03 o 
  -5   4   0       20.11       20.52      5.45 o 
  -4   4   0        0.29        0.67      4.68 o 
  -3   4   0       60.39       57.42      5.76 o 
  -2   4   0       76.90       80.43      5.74 o 
  -1   4   0        6.03        2.58      4.02 o 
   0   4   0        0.22       -0.11      1.73 o 
   1   4   0      115.68      108.53      2.83 o 
   2   4   0       15.44       14.76      3.49 o 
   3   4   0        0.07        4.78      3.75 o 
   4   4   0       54.02       55.27      4.97 o 
   5   4   0        6.03       -5.36      6.39 o 
  -5   5   0        7.08       13.05      4.74 o 
  -4   5   0       21.58       18.17      6.31 o 
  -3   5   0       23.76       28.41      5.34 o 
  -2   5   0       99.29      109.29      6.47 o 
  -1   5   0      334.70      327.11      8.68 o 
   0   5   0        7.33        8.31      1.82 o 
   1   5   0       19.18       20.68      2.28 o 
   2   5   0       37.65       38.11      4.09 o 
   3   5   0       79.90       69.08      5.12 o 
   4   5   0       22.93       18.12      6.33 o 
   5   5   0        0.08        6.84      6.62 o 
  -5   6   0        0.09       -0.78      4.73 o 
  -4   6   0        9.82        9.95      6.51 o 
  -3   6   0       16.40       16.90      5.72 o 
  -2   6   0       34.82       35.36      5.65 o 
  -1   6   0      175.67      167.51      7.64 o 
   0   6   0      170.79      171.89      5.06 o 
   1   6   0        1.32        0.20      3.06 o 
   2   6   0       18.08        9.33      3.75 o 
   3   6   0      333.74      322.46     11.68 o 
   4   6   0       29.29       36.89     10.21 o 
  -5   7   0        4.45       -2.21      7.52 o 
  -4   7   0       42.70       36.65      7.50 o 
  -3   7   0       12.57       10.55      5.53 o 
  -2   7   0        3.04       -1.25      5.21 o 
  -1   7   0        0.02       -2.39      3.39 o 
   0   7   0       42.17       37.03      5.72 o 
   1   7   0      126.04      131.70      8.27 o 
   2   7   0        0.13       -3.32      3.64 o 
   3   7   0        0.13        5.26      6.72 o 
   4   7   0       54.33       62.29     12.71 o 
  -4   8   0        1.77       -7.13      7.13 o 
  -3   8   0       12.38       19.71      7.04 o 
  -2   8   0        4.19        4.04      5.28 o 
  -1   8   0       94.87       97.53      5.18 o 
   0   8   0      100.27       92.94      5.13 o 
   1   8   0      284.43      283.87     11.61 o 
   2   8   0       14.16       11.12      6.76 o 
   3   8   0        9.02       14.17      7.08 o 
  -4   9   0        1.00       -2.79      6.95 o 
  -3   9   0       20.31       22.80      7.25 o 
  -2   9   0        0.62        0.37      4.19 o 
  -1   9   0        8.32        2.63      3.98 o 
   0   9   0       73.11       59.35      7.47 o 
   1   9   0        0.18        7.33      6.21 o 
   2   9   0       27.10       22.04      7.57 o 
   3   9   0        0.26       10.25      7.09 o 
  -3  10   0        7.15        5.87      6.68 o 
  -2  10   0        3.40        2.15      4.73 o 
  -1  10   0        1.30       10.67      4.14 o 
   0  10   0        0.04        2.52      6.47 o 
   1  10   0        6.59        6.93      7.67 o 
   2  10   0       26.52       37.48      8.60 o 
  -2  11   0       12.83        0.51      6.62 o 
  -1  11   0        6.35       21.90      6.81 o 
   0  11   0        2.44       20.25      6.77 o 
   1  11   0       27.78       10.29      7.87 o 
  -1 -11   1        3.34        4.11      7.48 o 
   0 -11   1       40.24       45.80      8.34 o 
   1 -11   1        5.99       15.67      6.43 o 
   2 -11   1       24.44       19.94      9.18 o 
  -2 -10   1       67.63       90.67     10.04 o 
  -1 -10   1        0.14        9.30      7.21 o 
   0 -10   1       18.90       28.39      7.18 o 
   1 -10   1       12.27       23.33      4.86 o 
   2 -10   1        3.22        2.90      4.96 o 
   3 -10   1        1.27       -6.92      6.92 o 
  -3  -9   1       32.97       41.69      8.36 o 
  -2  -9   1       27.48       18.85      7.42 o 
  -1  -9   1       42.43       29.01      7.17 o 
   0  -9   1        1.04        7.52      5.90 o 
   1  -9   1       14.70       15.95      4.49 o 
   2  -9   1       31.99       47.85      7.22 o 
   3  -9   1       41.19       46.72      7.63 o 
   4  -9   1        0.01       -4.57      6.83 o 
  -4  -8   1       23.70       37.02      5.49 o 
  -3  -8   1        7.15       18.73      7.02 o 
  -2  -8   1        0.57        5.69      6.48 o 
  -1  -8   1      288.84      285.50     11.25 o 
   0  -8   1      121.92      115.88      5.47 o 
   1  -8   1        3.27        5.53      5.90 o 
   2  -8   1       46.22       47.55      7.21 o 
   3  -8   1        8.19       13.27      6.44 o 
   4  -8   1        5.09        0.50      6.79 o 
  -4  -7   1       36.35       45.34      5.45 o 
  -3  -7   1        9.85        8.33      5.31 o 
  -2  -7   1       80.13       74.05      8.59 o 
  -1  -7   1      272.99      251.71      9.69 o 
   0  -7   1      225.47      237.71      6.14 o 
   1  -7   1       65.71       58.19      6.20 o 
   2  -7   1        2.20       17.56      5.75 o 
   3  -7   1        4.73        4.22      5.84 o 
   4  -7   1       38.20       30.23      6.64 o 
   5  -7   1        0.31       10.11      9.28 o 
  -4  -6   1       12.73        3.28      4.41 o 
  -3  -6   1        0.34       -3.91      3.91 o 
  -2  -6   1      449.89      452.27      8.36 o 
  -1  -6   1       62.46       61.42      3.64 o 
   0  -6   1       11.14        7.03      3.12 o 
   1  -6   1        3.93        6.03      4.79 o 
   2  -6   1        3.62        2.52      5.09 o 
   3  -6   1       59.99       51.59      6.29 o 
   4  -6   1      103.27       92.36      7.99 o 
   5  -6   1       11.77       11.16      5.08 o 
  -5  -5   1       10.91       -5.01      7.28 o 
  -4  -5   1       83.71       79.77      6.46 o 
  -3  -5   1      230.37      249.17      7.18 o 
  -2  -5   1      471.55      488.05      8.06 o 
  -1  -5   1      104.73       96.75      3.50 o 
   0  -5   1      107.42       94.55      3.15 o 
   1  -5   1     1265.81     1198.68     15.04 o 
   2  -5   1      140.34      140.96      7.19 o 
   3  -5   1      112.02      114.90      6.99 o 
   4  -5   1        7.54        1.93      5.02 o 
   5  -5   1        2.63        1.41      7.13 o 
  -5  -4   1        5.98        2.24      7.61 o 
  -4  -4   1      148.96      139.19     15.10 o 
  -3  -4   1       23.36       17.32      3.74 o 
  -2  -4   1        2.70        8.54      3.27 o 
  -1  -4   1       82.79       92.64      3.72 o 
   0  -4   1      401.81      395.47      4.58 o 
   1  -4   1      329.85      314.94      7.90 o 
   2  -4   1        7.82        8.01      4.62 o 
   3  -4   1        3.14        2.61      2.56 o 
   4  -4   1        0.03        1.60      3.57 o 
   5  -4   1        4.51        0.76      4.46 o 
  -5  -3   1       28.12       29.67      7.31 o 
  -4  -3   1       43.06       43.70      5.31 o 
  -3  -3   1       48.08       45.32      3.92 o 
  -2  -3   1       45.02       46.02      3.72 o 
  -1  -3   1      228.71      230.63      4.49 o 
   0  -3   1      594.45      578.41      4.72 o 
   1  -3   1      374.67      408.42      7.96 o 
   2  -3   1       20.10       22.21      2.01 o 
   3  -3   1      112.63      108.25      3.15 o 
   4  -3   1       26.15       23.04      3.04 o 
   5  -3   1       63.90       66.95      8.65 o 
  -5  -2   1       19.37       28.02      5.06 o 
  -4  -2   1        2.71        1.94      4.06 o 
  -3  -2   1      189.92      195.92      4.31 o 
  -2  -2   1     1598.15     1693.43      8.96 o 
  -1  -2   1     7521.65     7765.76     57.43 o 
   0  -2   1        1.31        3.21      2.93 o 
   1  -2   1       98.81       98.14      2.82 o 
   2  -2   1     1084.12      983.65      6.31 o 
   3  -2   1      174.54      160.16      3.20 o 
   4  -2   1       10.11        7.84      2.70 o 
   5  -2   1       26.89       36.05     11.39 o 
   6  -2   1        1.93       23.85      9.32 o 
  -6  -1   1        1.10       -1.42     10.27 o 
  -5  -1   1       11.60       12.14      9.15 o 
  -4  -1   1       18.85       19.07      4.16 o 
  -3  -1   1      607.84      562.43      5.01 o 
  -2  -1   1       55.67       66.11      2.33 o 
  -1  -1   1      202.59      201.96      2.34 o 
   1  -1   1       71.98       72.07      1.75 o 
   2  -1   1       18.34       19.43      1.83 o 
   3  -1   1      271.71      282.98      6.24 o 
   4  -1   1        0.04        2.31      2.64 o 
   5  -1   1        1.31       -1.92      6.90 o 
   6  -1   1        0.02       24.16      9.27 o 
  -6   0   1       28.45       37.15      5.59 o 
  -5   0   1       17.33       16.33      4.42 o 
  -4   0   1       27.06       26.26      4.34 o 
  -3   0   1        1.38        4.77      1.81 o 
  -2   0   1      557.51      614.27      3.61 o 
  -1   0   1      778.72      787.49      5.26 o 
   1   0   1      283.37      285.80      4.74 o 
   2   0   1      526.55      496.33      3.94 o 
   3   0   1      122.95      129.17      2.87 o 
   4   0   1       30.13       32.65      3.19 o 
   5   0   1       18.17       24.18      4.80 o 
   6   0   1        3.05        8.04      7.20 o 
  -6   1   1       22.87       40.92     20.77 o 
  -5   1   1       22.18       30.08      4.46 o 
  -4   1   1       56.65       50.10      3.31 o 
  -3   1   1      392.25      372.29      4.61 o 
  -2   1   1        0.83        1.89      1.37 o 
  -1   1   1     3598.70     3573.97     57.46 o 
   1   1   1     4167.73     4254.98     13.79 o 
   2   1   1      539.82      572.47      4.20 o 
   3   1   1       14.60       13.17      2.58 o 
   4   1   1      153.95      144.58      5.50 o 
   5   1   1       61.48       64.09      8.03 o 
  -6   2   1        0.56        8.87      8.44 o 
  -5   2   1        2.05        3.91      8.05 o 
  -4   2   1      134.42      142.68      4.44 o 
  -3   2   1       39.13       39.21      1.91 o 
  -2   2   1      307.11      326.46      5.79 o 
  -1   2   1     1465.61     1519.85     12.88 o 
   0   2   1       32.34       27.72      2.54 o 
   1   2   1      239.57      214.36      4.23 o 
   2   2   1       52.02       39.26      3.38 o 
   3   2   1       42.28       38.97      5.46 o 
   4   2   1       81.36       79.26      4.95 o 
   5   2   1       18.65       14.99      6.48 o 
  -5   3   1       24.68       20.83      6.25 o 
  -4   3   1       48.79       41.57      5.71 o 
  -3   3   1       26.17       32.17      2.49 o 
  -2   3   1       92.61       91.91      3.19 o 
  -1   3   1      263.62      270.80      6.86 o 
   0   3   1     1141.75     1179.92      6.31 o 
   1   3   1       58.59       53.62      1.86 o 
   2   3   1      207.63      187.84      5.21 o 
   3   3   1       19.09       20.22      3.58 o 
   4   3   1       83.36       97.71      5.59 o 
   5   3   1        0.47       -2.10      6.15 o 
  -5   4   1        3.66        6.78      5.76 o 
  -4   4   1       31.29       40.20      5.92 o 
  -3   4   1       26.05       20.97      5.05 o 
  -2   4   1      236.60      239.56      8.17 o 
  -1   4   1       74.40       85.79      5.37 o 
   0   4   1      105.77      109.89      2.62 o 
   1   4   1      451.56      488.83     13.76 o 
   2   4   1      355.53      322.39      6.61 o 
   3   4   1        5.80        6.68      3.77 o 
   4   4   1        0.12        3.43      3.76 o 
   5   4   1       38.54       41.57      7.90 o 
  -5   5   1        2.02        5.91      5.66 o 
  -4   5   1       10.55        4.77      5.51 o 
  -3   5   1       32.51       42.38      6.07 o 
  -2   5   1      171.28      188.82      8.04 o 
  -1   5   1        1.71        2.03      2.70 o 
   0   5   1      135.37      134.76      4.23 o 
   1   5   1      168.42      156.61      3.26 o 
   2   5   1       81.92       72.74      4.43 o 
   3   5   1       45.29       39.68      4.39 o 
   4   5   1        0.09        5.32      3.94 o 
   5   5   1       16.07       26.88     16.07 o 
  -5   6   1        4.72        2.06      6.36 o 
  -4   6   1        0.52        4.18      5.88 o 
  -3   6   1       72.13       56.52      6.57 o 
  -2   6   1      162.99      156.14      7.81 o 
  -1   6   1        6.42        4.00      4.79 o 
   0   6   1       29.83       25.12      3.12 o 
   1   6   1      242.77      222.80      5.42 o 
   2   6   1       38.86       44.77      4.00 o 
   3   6   1       86.04       91.34      7.19 o 
   4   6   1        0.28       -0.71      6.75 o 
  -4   7   1        0.30        8.54      6.55 o 
  -3   7   1       22.68       17.14      5.89 o 
  -2   7   1       23.25       20.73      5.58 o 
  -1   7   1        0.03        0.58      3.27 o 
   0   7   1        2.38        3.33      3.12 o 
   1   7   1       14.74       17.26      6.01 o 
   2   7   1       63.47       59.23      7.60 o 
   3   7   1        0.99        2.92      6.60 o 
   4   7   1       55.04       64.88     16.07 o 
  -4   8   1        0.66        7.68      6.99 o 
  -3   8   1        0.01       -3.01      6.03 o 
  -2   8   1        1.55        0.87      3.81 o 
  -1   8   1      134.40      140.24      5.71 o 
   0   8   1       55.14       50.12      7.14 o 
   1   8   1       36.97       35.14      7.14 o 
   2   8   1       25.95       24.15      7.30 o 
   3   8   1       82.93      102.52      9.85 o 
  -3   9   1        4.57        3.92      6.07 o 
  -2   9   1        3.51        6.40      5.98 o 
  -1   9   1       57.17       60.93      5.03 o 
   0   9   1      138.12      157.03      9.46 o 
   1   9   1        4.79        0.32      6.92 o 
   2   9   1        1.18        4.30      7.09 o 
   3   9   1       47.86       73.32      9.77 o 
  -3  10   1        0.77       10.99      6.88 o 
  -2  10   1        7.08        0.26      6.60 o 
  -1  10   1       19.81       26.14      6.82 o 
   0  10   1        0.48       -7.03      7.03 o 
   1  10   1        0.44       17.22      7.76 o 
   2  10   1        0.09       15.34      7.36 o 
   0  11   1        0.82        6.18      7.35 o 
  -1 -11   2        5.71        6.46      6.94 o 
   0 -11   2       78.83       56.14      8.04 o 
   1 -11   2       10.64        7.23     14.92 o 
   2 -11   2       21.71       46.43     11.60 o 
  -2 -10   2       27.78       19.53      7.87 o 
  -1 -10   2        0.92       10.02      7.28 o 
   0 -10   2       54.93       40.52      7.08 o 
   1 -10   2       47.19       41.34      9.25 o 
   2 -10   2        2.28        0.08      7.26 o 
   3 -10   2        0.56       -0.95      6.71 o 
  -3  -9   2       74.47       63.92      8.79 o 
  -2  -9   2       29.92       40.22      8.45 o 
  -1  -9   2       68.00       58.49      7.79 o 
   0  -9   2       47.38       45.28      4.81 o 
   1  -9   2       26.14       26.39      7.01 o 
   2  -9   2        0.84       -4.89      6.68 o 
   3  -9   2        0.02       13.81      7.27 o 
   4  -9   2       11.88        4.42      6.76 o 
  -4  -8   2       80.06       76.98      8.28 o 
  -3  -8   2      128.26      121.01      6.63 o 
  -2  -8   2       16.79       19.17      6.86 o 
  -1  -8   2        3.08       -1.09      5.47 o 
   0  -8   2       66.55       64.41     10.28 o 
   1  -8   2        8.34        6.82      5.69 o 
   2  -8   2      148.06      154.11      9.23 o 
   3  -8   2       15.81       14.00      6.66 o 
   4  -8   2        6.66        5.74      6.12 o 
  -4  -7   2       32.93       34.15      8.57 o 
  -3  -7   2       58.16       51.77      5.17 o 
  -2  -7   2       70.10       71.11      4.81 o 
  -1  -7   2      178.68      173.98      4.26 o 
   0  -7   2      305.82      315.02      9.40 o 
   1  -7   2       58.07       59.62      6.13 o 
   2  -7   2      104.36       95.72      7.72 o 
   3  -7   2        0.01       -1.11      6.38 o 
   4  -7   2        5.53        8.11      5.89 o 
   5  -7   2        0.26        6.17      5.32 o 
  -4  -6   2        1.36        6.71      7.80 o 
  -3  -6   2       18.44       24.11      8.72 o 
  -2  -6   2      775.03      777.14     10.47 o 
  -1  -6   2      240.28      237.17      4.96 o 
   0  -6   2        0.06        2.05      2.74 o 
   1  -6   2       70.57       77.80      6.40 o 
   2  -6   2       82.29       66.62      6.65 o 
   3  -6   2       46.26       48.56      6.83 o 
   4  -6   2       27.47       32.29      4.56 o 
   5  -6   2        0.75       -0.70      4.91 o 
  -5  -5   2       18.08       18.77      7.92 o 
  -4  -5   2        5.46       12.37      7.49 o 
  -3  -5   2      558.99      571.47      9.70 o 
  -2  -5   2      280.96      291.98      6.61 o 
  -1  -5   2      459.36      441.69     10.33 o 
   0  -5   2       20.73       32.17      3.01 o 
   1  -5   2       76.74       63.98      3.93 o 
   2  -5   2        0.50        2.17      4.66 o 
   3  -5   2      340.50      332.87     10.60 o 
   4  -5   2       23.17       22.08      4.29 o 
   5  -5   2        1.12       -4.55      4.55 o 
  -5  -4   2        0.10       14.00      7.87 o 
  -4  -4   2       43.23       31.79      6.79 o 
  -3  -4   2       29.95       37.77      4.24 o 
  -2  -4   2      366.26      388.85      6.86 o 
  -1  -4   2      196.81      215.83      5.27 o 
   0  -4   2      864.24      891.75      6.92 o 
   1  -4   2      202.33      174.14      3.48 o 
   2  -4   2        8.10        6.45      4.67 o 
   3  -4   2       22.67       20.99      2.67 o 
   4  -4   2       32.65       36.35      3.24 o 
   5  -4   2        8.81        1.62      6.90 o 
  -5  -3   2       82.15       91.17      9.78 o 
  -4  -3   2       39.19       32.78      6.87 o 
  -3  -3   2      100.78      101.41      3.60 o 
  -2  -3   2       24.28       23.40      3.32 o 
  -1  -3   2      701.21      744.45      7.04 o 
   0  -3   2      411.76      463.89      6.29 o 
   1  -3   2      663.58      781.21     10.51 o 
   2  -3   2        1.65        5.31      2.17 o 
   3  -3   2        2.67        0.80      1.97 o 
   4  -3   2       36.17       36.10      2.66 o 
   5  -3   2       69.30       81.92     14.32 o 
  -5  -2   2       39.43       37.90      5.45 o 
  -4  -2   2       51.67       47.43      4.61 o 
  -3  -2   2      271.99      288.15      3.87 o 
  -2  -2   2        0.81        0.76      1.61 o 
  -1  -2   2      969.89     1108.10      6.40 o 
   0  -2   2     2340.41     2391.86     11.97 o 
   1  -2   2     1065.38      987.32      5.49 o 
   2  -2   2      266.59      310.09      3.58 o 
   3  -2   2       94.80       85.77      2.77 o 
   4  -2   2       10.24       13.20      2.38 o 
   5  -2   2      109.45      114.45      6.22 o 
   6  -2   2        0.35       17.14      5.14 o 
  -5  -1   2        0.29        7.09      4.71 o 
  -4  -1   2        5.82        7.27      3.98 o 
  -3  -1   2      288.47      263.80      3.71 o 
  -2  -1   2       52.81       72.24      2.14 o 
  -1  -1   2       29.32       73.16     33.38 o 
   0  -1   2      413.30      404.71      3.40 o 
   1  -1   2      910.23      883.60      4.92 o 
   2  -1   2       31.39       27.86      2.00 o 
   3  -1   2       62.84       56.11      2.43 o 
   4  -1   2       45.94       46.29      3.35 o 
   5  -1   2       20.81       31.47      8.09 o 
   6  -1   2        4.44       -5.88      5.88 o 
  -6   0   2        1.38        7.47      5.96 o 
  -5   0   2        2.55        0.79      5.82 o 
  -4   0   2      179.30      181.02      4.66 o 
  -3   0   2       93.09       84.79      2.71 o 
  -2   0   2       95.21       86.95      1.83 o 
  -1   0   2      425.01      449.47      3.67 o 
   0   0   2       92.51      128.58      2.40 o 
   1   0   2       65.75       79.23      2.82 o 
   2   0   2      129.64      153.46      2.62 o 
   3   0   2       90.51       81.17      2.55 o 
   4   0   2        5.14        9.58      3.06 o 
   5   0   2        0.51       -0.73      5.90 o 
  -6   1   2       14.05       37.25      8.45 o 
  -5   1   2        9.87       10.53      6.30 o 
  -4   1   2        7.99        8.35      2.90 o 
  -3   1   2        0.62       -1.98      2.09 o 
  -2   1   2       31.97       34.84      2.26 o 
  -1   1   2     6897.15     6632.77     13.10 o 
   0   1   2       61.69       71.19      2.02 o 
   1   1   2        1.03        4.76      1.94 o 
   2   1   2     1054.18     1033.71      5.48 o 
   3   1   2      119.29      124.20      4.88 o 
   4   1   2       17.14       15.34      3.71 o 
   5   1   2        5.82       11.31      6.49 o 
  -5   2   2        4.53       11.84      4.39 o 
  -4   2   2       33.12       30.42      3.94 o 
  -3   2   2        9.01       12.39      2.37 o 
  -2   2   2      444.21      418.88      4.63 o 
  -1   2   2     1708.02     1801.09     12.68 o 
   0   2   2        5.85        0.79      2.11 o 
   1   2   2      439.76      517.44      4.70 o 
   2   2   2        8.49        5.73      1.94 o 
   3   2   2      391.70      393.30      7.53 o 
   4   2   2       88.09       78.03      4.95 o 
   5   2   2        0.47       10.48      5.16 o 
  -5   3   2       14.31       17.91      4.46 o 
  -4   3   2        6.40       12.30      5.25 o 
  -3   3   2        3.84        5.24      2.33 o 
  -2   3   2     1353.50     1316.25      7.71 o 
  -1   3   2       28.08       27.29      3.62 o 
   0   3   2      117.40      108.57      3.44 o 
   1   3   2        6.15        8.69      1.43 o 
   2   3   2        9.62        4.22      2.12 o 
   3   3   2       40.44       43.36      4.17 o 
   4   3   2       84.42       82.39      5.34 o 
   5   3   2        0.00        6.14      4.33 o 
  -5   4   2        4.49        8.81      5.49 o 
  -4   4   2       17.43       14.87      5.99 o 
  -3   4   2        0.00       -1.38      3.15 o 
  -2   4   2        1.36       -0.85      4.47 o 
  -1   4   2        2.77        5.38      2.48 o 
   0   4   2      143.66      132.11      3.96 o 
   1   4   2      568.60      620.27      6.10 o 
   2   4   2        7.44        6.31      3.26 o 
   3   4   2       37.28       42.34      4.39 o 
   4   4   2        2.97       -0.97      4.13 o 
   5   4   2       22.89       31.23     11.69 o 
  -5   5   2        1.92        4.59      6.01 o 
  -4   5   2       31.66       29.48      6.72 o 
  -3   5   2        0.48       11.40      3.66 o 
  -2   5   2       13.81       11.85      4.84 o 
  -1   5   2       46.64       39.79      3.35 o 
   0   5   2      340.50      332.04      6.04 o 
   1   5   2       64.37       74.53      3.67 o 
   2   5   2        0.03       -2.58      3.27 o 
   3   5   2        1.03        4.98      3.98 o 
   4   5   2       56.96       52.71      5.27 o 
  -5   6   2        5.24        9.26      6.73 o 
  -4   6   2        6.21        4.63      5.85 o 
  -3   6   2       53.41       63.33      6.93 o 
  -2   6   2      125.84      140.65      8.21 o 
  -1   6   2        4.33       12.42      3.23 o 
   0   6   2      104.92      107.26      5.53 o 
   1   6   2      199.58      175.87      8.88 o 
   2   6   2      115.39      110.42      6.06 o 
   3   6   2       26.38       20.52      5.96 o 
   4   6   2       30.31       41.79      5.24 o 
  -4   7   2        8.70       12.84      6.47 o 
  -3   7   2       23.02       29.96      6.46 o 
  -2   7   2       21.47       25.14      5.79 o 
  -1   7   2        3.23        2.45      3.39 o 
   0   7   2       75.38       82.22      4.38 o 
   1   7   2        1.15       -5.32      6.06 o 
   2   7   2      171.01      173.08     10.15 o 
   3   7   2        6.92        4.27      4.14 o 
  -4   8   2        4.20        5.48      6.56 o 
  -3   8   2       14.47       17.43      6.53 o 
  -2   8   2        0.40        7.69      5.20 o 
  -1   8   2        1.19        2.06      4.09 o 
   0   8   2        2.60        5.49      5.93 o 
   1   8   2        7.30        9.10      6.59 o 
   2   8   2        4.77        9.06      6.52 o 
   3   8   2       20.40       41.09      8.60 o 
  -3   9   2        0.52       -0.93      6.65 o 
  -2   9   2       14.31       12.42      6.43 o 
  -1   9   2       45.95       55.68     12.58 o 
   0   9   2      216.00      233.25     11.56 o 
   1   9   2       11.27       21.87      7.24 o 
   2   9   2       12.84       19.18      7.77 o 
  -2  10   2       14.46       35.07      7.25 o 
  -1  10   2       44.98       38.69      7.06 o 
   1  10   2        4.37       11.12      6.98 o 
  -1 -11   3        6.14        9.34      7.36 o 
   0 -11   3       16.94       11.55      6.91 o 
   1 -11   3       18.65        9.12      5.25 o 
   2 -11   3        3.40        3.93      8.64 o 
  -2 -10   3       29.78       18.26      7.83 o 
  -1 -10   3       93.15       82.40      9.05 o 
   0 -10   3       17.24        7.70      4.67 o 
   1 -10   3       61.45       55.29      8.44 o 
   2 -10   3        2.50       15.59      7.56 o 
   3 -10   3        2.51       -4.02      7.92 o 
  -3  -9   3        7.32        4.92      7.36 o 
  -2  -9   3        1.15        5.76      6.70 o 
  -1  -9   3       64.33       74.82      7.79 o 
   0  -9   3       37.29       34.09      4.69 o 
   1  -9   3       29.70       30.90      6.79 o 
   2  -9   3        6.85        6.79      6.99 o 
   3  -9   3       47.88       56.12      8.79 o 
   4  -9   3       16.28       13.94      7.64 o 
  -4  -8   3       78.90       77.25      9.11 o 
  -3  -8   3      105.92       96.83      6.10 o 
  -2  -8   3       67.09       65.43      5.16 o 
  -1  -8   3       23.73       15.74      5.73 o 
   0  -8   3      168.35      158.33      8.24 o 
   1  -8   3        7.23        1.86      5.58 o 
   2  -8   3       18.95       13.72      6.44 o 
   3  -8   3       18.47       17.66      7.48 o 
   4  -8   3        5.88       11.73      4.94 o 
  -4  -7   3      158.69      146.95     10.47 o 
  -3  -7   3        9.98       23.78      6.98 o 
  -2  -7   3       16.61       14.89      4.02 o 
  -1  -7   3       15.28       20.65      3.08 o 
   0  -7   3       34.56       37.48      5.53 o 
   1  -7   3      182.72      167.58      8.36 o 
   2  -7   3       33.48       33.20      6.19 o 
   3  -7   3        3.44        7.14      6.18 o 
   4  -7   3        0.15        6.93      8.72 o 
   5  -7   3        0.06       -3.58      6.42 o 
  -4  -6   3        1.16       16.01      7.43 o 
  -3  -6   3       42.97       40.92      4.69 o 
  -2  -6   3      115.81      107.92      5.16 o 
  -1  -6   3      165.94      184.94      4.28 o 
   0  -6   3       96.48      114.94      3.98 o 
   1  -6   3       95.65       95.92      6.91 o 
   2  -6   3      101.17      107.79      7.18 o 
   3  -6   3       42.12       37.47      4.41 o 
   4  -6   3        7.82        9.36      9.85 o 
   5  -6   3        2.69        4.77      5.69 o 
  -5  -5   3        1.41       -0.70      7.62 o 
  -4  -5   3        9.24       -0.56      6.57 o 
  -3  -5   3      514.49      540.07      9.31 o 
  -2  -5   3      319.05      345.19      7.07 o 
  -1  -5   3       46.76       58.90      5.46 o 
   0  -5   3      154.78      163.55      4.26 o 
   1  -5   3      100.53      110.87      3.14 o 
   2  -5   3       52.30       54.52      5.95 o 
   3  -5   3      213.09      176.85      5.86 o 
   4  -5   3        6.97       10.57      4.17 o 
   5  -5   3       13.73       12.31      7.70 o 
  -5  -4   3        2.77       12.24      7.44 o 
  -4  -4   3        2.16        2.50      6.51 o 
  -3  -4   3      172.18      182.26      5.70 o 
  -2  -4   3      562.50      573.74     10.89 o 
  -1  -4   3       14.93       25.98      4.55 o 
   0  -4   3      456.00      461.62      7.45 o 
   1  -4   3       26.73       15.36      2.46 o 
   2  -4   3      742.07      660.99      6.40 o 
   3  -4   3        0.79        0.17      2.55 o 
   4  -4   3       11.32       15.10      2.97 o 
   5  -4   3       28.87       34.56      8.34 o 
  -5  -3   3       16.83       29.00      8.16 o 
  -4  -3   3       12.79       12.17      5.19 o 
  -3  -3   3        0.48       -0.12      2.44 o 
  -2  -3   3        2.50        0.31      2.15 o 
  -1  -3   3      162.51      149.46      6.13 o 
   0  -3   3      535.25      523.53      7.51 o 
   1  -3   3       29.10       28.30      3.30 o 
   2  -3   3      326.27      301.77      4.47 o 
   3  -3   3       34.72       33.66      2.90 o 
   4  -3   3       40.04       38.45      3.14 o 
   5  -3   3       53.37       52.78      8.02 o 
  -5  -2   3       33.97       32.44      5.34 o 
  -4  -2   3       55.69       54.79      4.84 o 
  -3  -2   3        5.34        5.72      1.93 o 
  -2  -2   3       22.12       20.39      1.74 o 
  -1  -2   3     1207.23     1150.16     12.07 o 
   0  -2   3      468.80      510.80      7.01 o 
   1  -2   3      427.26      358.07      3.79 o 
   2  -2   3      337.60      358.68      4.57 o 
   3  -2   3      138.38      143.94      3.28 o 
   4  -2   3       63.37       54.97      3.51 o 
   5  -2   3       79.49       77.50      5.60 o 
  -5  -1   3       17.42       26.19      5.12 o 
  -4  -1   3       55.60       46.76      3.31 o 
  -3  -1   3       62.73       63.14      3.11 o 
  -2  -1   3       75.93       88.79      3.32 o 
  -1  -1   3     1044.26     1039.60     13.29 o 
   0  -1   3      257.58      280.34      7.86 o 
   1  -1   3      362.27      333.11      6.87 o 
   2  -1   3        6.44        8.46      2.18 o 
   3  -1   3       45.91       43.52      2.56 o 
   4  -1   3      176.28      171.67      4.88 o 
   5  -1   3        2.07       15.79      6.45 o 
  -5   0   3       21.02       22.40      9.89 o 
  -4   0   3      138.73      140.54      4.47 o 
  -3   0   3       49.51       46.12      2.59 o 
  -2   0   3        1.19       -0.31      2.02 o 
  -1   0   3     1199.43     1114.59     10.80 o 
   0   0   3      191.17      239.67      3.14 o 
   1   0   3      814.25      898.26      6.63 o 
   2   0   3      461.69      444.34      4.50 o 
   3   0   3        9.50       13.01      3.38 o 
   4   0   3       37.65       40.16      4.47 o 
   5   0   3       40.69       38.49      4.59 o 
  -5   1   3        7.31        5.23      8.83 o 
  -4   1   3        6.36       13.38      3.59 o 
  -3   1   3      164.73      168.83      3.79 o 
  -2   1   3      159.46      159.22      3.40 o 
  -1   1   3      952.88      914.13      5.79 o 
   0   1   3      194.02      208.69      2.98 o 
   1   1   3      247.55      256.54      4.35 o 
   2   1   3      149.91      174.78      3.35 o 
   3   1   3        0.90        1.71      3.42 o 
   4   1   3        1.44        7.04      3.92 o 
   5   1   3       27.12       22.80      6.91 o 
  -5   2   3        0.13        2.06      3.93 o 
  -4   2   3        3.13        0.59      3.59 o 
  -3   2   3       37.17       39.02      3.55 o 
  -2   2   3      206.36      189.52      3.95 o 
  -1   2   3      184.17      183.74      2.87 o 
   0   2   3       86.00       81.08      2.54 o 
   1   2   3     1626.77     1628.66      7.63 o 
   2   2   3        0.11       -0.65      2.05 o 
   3   2   3       54.93       58.56      4.30 o 
   4   2   3        3.19       -0.83      4.10 o 
   5   2   3       19.83       26.85      4.71 o 
  -5   3   3       15.54       13.92      6.29 o 
  -4   3   3       39.28       33.44      5.67 o 
  -3   3   3       84.13       85.06      4.26 o 
  -2   3   3     1001.76      939.10      5.48 o 
   0   3   3      249.10      247.64      3.89 o 
   1   3   3      191.23      198.50      4.68 o 
   2   3   3      221.07      213.25      4.23 o 
   3   3   3      224.65      209.39      6.45 o 
   4   3   3      114.44      109.35      5.95 o 
   5   3   3        1.12        8.60      7.60 o 
  -5   4   3        5.81       10.07      6.33 o 
  -4   4   3        0.02       -2.45      5.48 o 
  -3   4   3       16.83       10.31      6.15 o 
  -2   4   3       18.66       15.72      3.41 o 
  -1   4   3      174.83      157.96      3.71 o 
   0   4   3        4.12        1.16      2.60 o 
   1   4   3      321.08      342.92      6.56 o 
   2   4   3       69.94       64.28      3.17 o 
   3   4   3      187.62      174.06      6.24 o 
   4   4   3        2.75        3.44      4.18 o 
   5   4   3        0.19       11.88      4.57 o 
  -5   5   3        1.77       -0.26      6.54 o 
  -4   5   3        0.71        4.11      5.64 o 
  -3   5   3        1.98        7.08      3.81 o 
  -2   5   3        2.65        4.71      3.35 o 
  -1   5   3      111.93      116.86      5.99 o 
   0   5   3      153.00      144.98      4.61 o 
   1   5   3       13.55        7.21      4.96 o 
   2   5   3       89.60       84.24      3.60 o 
   3   5   3       27.63       35.25      4.42 o 
   4   5   3        4.82       14.24      8.61 o 
  -5   6   3        6.82       12.24      6.76 o 
  -4   6   3        4.94        1.79      5.94 o 
  -3   6   3        7.78        0.34      4.05 o 
  -2   6   3       78.92      103.82      7.29 o 
  -1   6   3      141.13      156.75      5.19 o 
   0   6   3      115.79      113.09      4.48 o 
   1   6   3        1.19        1.15      4.98 o 
   2   6   3       15.11       23.03      8.49 o 
   3   6   3        5.01        0.15      4.03 o 
   4   6   3       78.55       75.67      7.45 o 
  -4   7   3        8.46        1.11      6.48 o 
  -3   7   3       22.30       24.78      5.09 o 
  -2   7   3        8.59       16.29      6.11 o 
  -1   7   3       25.58       25.27      9.77 o 
   0   7   3       62.59       65.60      7.01 o 
   1   7   3       25.84       30.77      6.33 o 
   2   7   3      121.52      129.25      9.91 o 
   3   7   3        3.64       14.41      7.97 o 
  -4   8   3       13.99        0.75      6.46 o 
  -3   8   3        7.81        7.08      4.71 o 
  -2   8   3        0.75        6.56      5.77 o 
  -1   8   3       20.84       26.04      4.15 o 
   0   8   3       51.41       52.09      7.51 o 
   1   8   3       85.35       96.00      8.66 o 
   2   8   3        0.04        9.45      6.87 o 
   3   8   3        0.30       12.56      8.23 o 
  -3   9   3        0.16       -2.19      7.13 o 
  -2   9   3        5.85       11.19      6.32 o 
  -1   9   3       14.80        9.14      6.15 o 
   0   9   3        0.57       -4.21      6.59 o 
   1   9   3       33.15       41.39      8.28 o 
   2   9   3        5.12       21.07      7.71 o 
  -2  10   3        5.81       -3.50      5.88 o 
   0  10   3        3.96        6.21      6.61 o 
  -1 -11   4        2.71       -7.08      7.13 o 
   0 -11   4        0.00       -7.19      7.19 o 
   1 -11   4       74.25       76.20      9.69 o 
   2 -11   4       36.91       24.16      9.16 o 
  -2 -10   4       14.31        7.97      6.60 o 
  -1 -10   4       56.29       51.34      8.00 o 
   0 -10   4       13.23       13.09      4.61 o 
   1 -10   4        0.11        4.46      7.17 o 
   2 -10   4       22.45       19.80      8.44 o 
   3 -10   4        0.16       -5.58      8.77 o 
  -3  -9   4        7.78        5.30      7.02 o 
  -2  -9   4       29.27       34.57      7.22 o 
  -1  -9   4      142.77      143.67      9.17 o 
   0  -9   4       13.86        3.27      6.07 o 
   1  -9   4       11.63       15.98      6.70 o 
   2  -9   4        0.01        4.29      6.90 o 
   3  -9   4       64.61       66.85      8.89 o 
   4  -9   4        4.07       13.87      7.71 o 
  -4  -8   4        0.25       30.96      8.09 o 
  -3  -8   4        1.81       -4.80      4.80 o 
  -2  -8   4      130.46      115.44      5.99 o 
  -1  -8   4       54.09       53.82      4.64 o 
   0  -8   4      138.32      154.59      8.44 o 
   1  -8   4        0.56        5.72      6.15 o 
   2  -8   4        4.05        4.60      6.34 o 
   3  -8   4      130.06      135.29      9.68 o 
   4  -8   4       20.61       16.69      5.25 o 
  -4  -7   4       82.74       71.11      8.85 o 
  -3  -7   4        2.72       -1.43      4.11 o 
  -2  -7   4       71.07       63.37      6.74 o 
  -1  -7   4      228.10      225.08      5.25 o 
   0  -7   4        3.76       11.18      5.46 o 
   1  -7   4       90.49       98.62      7.53 o 
   2  -7   4       30.66       34.69      6.28 o 
   3  -7   4        3.17        1.68      3.98 o 
   4  -7   4       10.56       11.64      4.85 o 
   5  -7   4        2.21        9.54      5.34 o 
  -4  -6   4       24.51       34.29      7.68 o 
  -3  -6   4        0.64        1.18      4.03 o 
  -2  -6   4        1.39       -3.02      3.73 o 
  -1  -6   4        0.15       -1.19      4.64 o 
   0  -6   4      267.57      248.47      9.20 o 
   1  -6   4      129.93      125.66      4.76 o 
   2  -6   4       40.52       37.38      3.65 o 
   3  -6   4       15.40       12.38      3.98 o 
   4  -6   4       24.50       32.37      5.05 o 
   5  -6   4        4.83       -0.13      4.74 o 
  -5  -5   4       16.78       10.51      7.92 o 
  -4  -5   4        0.09       -3.12      6.08 o 
  -3  -5   4      215.98      215.07      6.54 o 
  -2  -5   4       54.99       49.14      4.15 o 
  -1  -5   4       36.08       39.49      5.27 o 
   0  -5   4      202.99      226.99      6.62 o 
   1  -5   4      270.44      257.92      8.59 o 
   2  -5   4      103.55      103.07      4.40 o 
   3  -5   4      154.32      168.25      4.52 o 
   4  -5   4        0.48        1.18      3.06 o 
   5  -5   4       53.25       49.55      8.51 o 
  -5  -4   4        2.74       10.58      7.57 o 
  -4  -4   4       98.55      123.80      9.75 o 
  -3  -4   4      128.24      132.51      5.60 o 
  -2  -4   4      424.92      381.44      6.67 o 
  -1  -4   4      309.31      347.84      8.48 o 
   0  -4   4      375.68      353.62      7.32 o 
   1  -4   4       11.62        8.30      1.95 o 
   2  -4   4      687.22      739.88      6.88 o 
   3  -4   4        3.64        0.39      2.61 o 
   4  -4   4        6.74       15.05      3.30 o 
   5  -4   4       53.76       52.22      8.21 o 
  -5  -3   4        4.48        0.53      7.57 o 
  -4  -3   4      123.97      133.14      9.45 o 
  -3  -3   4       27.38       31.87      3.75 o 
  -2  -3   4       17.02       12.36      2.10 o 
  -1  -3   4       42.42       49.06      5.34 o 
   0  -3   4      324.13      376.71      7.26 o 
   1  -3   4      267.41      271.85      3.67 o 
   2  -3   4      530.33      489.95      6.15 o 
   3  -3   4        0.73        1.22      2.61 o 
   4  -3   4      230.50      222.83      6.58 o 
   5  -3   4        0.35        5.24      7.35 o 
  -5  -2   4        0.01       -3.21      4.64 o 
  -4  -2   4        0.00       -0.46      4.24 o 
  -3  -2   4       88.65       98.94      3.43 o 
  -2  -2   4      227.79      208.51      3.45 o 
  -1  -2   4      350.90      364.13      8.03 o 
   0  -2   4      883.23      933.58      6.88 o 
   1  -2   4       69.26      110.61      4.96 o 
   2  -2   4       92.17      125.05      4.17 o 
   3  -2   4      109.25       96.97      3.48 o 
   4  -2   4      148.33      150.68      5.96 o 
   5  -2   4       98.20       98.93      7.69 o 
  -5  -1   4        1.41        9.00      8.40 o 
  -4  -1   4       32.22       34.48      3.39 o 
  -3  -1   4        0.11       -0.60      1.82 o 
  -2  -1   4       31.71       47.94      2.84 o 
  -1  -1   4      241.11      229.48      4.43 o 
   0  -1   4      375.27      358.47      4.49 o 
   1  -1   4       17.95       27.20      4.06 o 
   2  -1   4      399.22      362.44      6.20 o 
   3  -1   4       58.13       52.65      5.72 o 
   4  -1   4      397.06      369.89     11.43 o 
   5  -1   4        3.54        4.28      5.81 o 
  -5   0   4       16.74       26.47      6.97 o 
  -4   0   4       90.07       87.66      4.84 o 
  -3   0   4        2.61        2.23      2.36 o 
  -2   0   4      148.15      160.82      3.59 o 
  -1   0   4      624.80      636.60     10.53 o 
   0   0   4      702.02      710.61      6.44 o 
   1   0   4        9.27       11.62      3.64 o 
   2   0   4      266.15      229.83      6.01 o 
   3   0   4      462.57      436.37      7.83 o 
   4   0   4       51.77       52.67      4.62 o 
   5   0   4       11.60        6.95      4.72 o 
  -5   1   4      113.47      123.43      6.21 o 
  -4   1   4       75.93      103.51      5.16 o 
  -3   1   4       22.22       18.69      2.64 o 
  -2   1   4      567.35      565.92      5.83 o 
  -1   1   4      328.77      276.01      2.85 o 
   0   1   4      800.32      778.34      5.56 o 
   1   1   4       18.73       32.94      2.99 o 
   2   1   4      153.30      181.24      5.18 o 
   3   1   4        0.33        0.88      3.42 o 
   4   1   4        0.46       -0.21      3.97 o 
   5   1   4       46.43       50.58      5.59 o 
  -5   2   4        9.22        4.46      5.82 o 
  -4   2   4       18.72       25.43      5.47 o 
  -3   2   4      101.68       99.52      3.65 o 
  -2   2   4      178.06      171.15      3.77 o 
  -1   2   4        5.46        3.50      1.61 o 
   0   2   4      315.92      367.81      4.40 o 
   1   2   4      497.28      521.55      6.96 o 
   2   2   4        7.65        5.56      2.56 o 
   3   2   4       10.72        9.44      3.50 o 
   4   2   4       30.13       39.31      4.58 o 
   5   2   4       66.60       59.82      5.41 o 
  -5   3   4        2.83        0.31      5.19 o 
  -4   3   4        6.52        6.39      5.43 o 
  -3   3   4       59.16       65.97      4.36 o 
  -2   3   4      590.93      602.39      6.16 o 
  -1   3   4        4.40        4.37      1.62 o 
   0   3   4      349.29      355.77      4.73 o 
   1   3   4      224.82      226.63      3.51 o 
   2   3   4      220.20      188.91      6.22 o 
   3   3   4        5.68        8.39      4.64 o 
   4   3   4       20.60       24.45      4.45 o 
   5   3   4       17.86       13.59      8.49 o 
  -5   4   4        0.59        3.51      6.07 o 
  -4   4   4       19.45       34.84      6.92 o 
  -3   4   4      627.57      610.72      9.90 o 
  -2   4   4       32.08       30.62      3.74 o 
  -1   4   4        2.28        4.56      2.28 o 
   0   4   4      457.84      462.71      5.73 o 
   1   4   4      186.58      183.79      7.72 o 
   2   4   4      114.92      119.77      4.84 o 
   3   4   4      164.18      158.09      6.19 o 
   4   4   4        0.61        6.96      5.82 o 
  -5   5   4        0.64       -4.60      6.51 o 
  -4   5   4        7.26        1.93      6.01 o 
  -3   5   4        1.80       -0.69      3.92 o 
  -2   5   4       97.26      117.82      5.25 o 
  -1   5   4       19.84       18.94      2.70 o 
   0   5   4       85.74       84.95      3.45 o 
   1   5   4        2.84        0.95      3.85 o 
   2   5   4       22.34       30.76      6.48 o 
   3   5   4       16.67       14.96      6.13 o 
   4   5   4        0.62       13.25      7.58 o 
  -4   6   4        2.41        5.41      6.20 o 
  -3   6   4        4.64        5.22      4.19 o 
  -2   6   4       43.52       44.71      5.03 o 
  -1   6   4      140.64      165.34      4.70 o 
   0   6   4       59.93       54.18      4.42 o 
   1   6   4       13.19       12.82      5.66 o 
   2   6   4       43.22       38.37      7.15 o 
   3   6   4       20.39       30.02      7.32 o 
   4   6   4        9.78        0.07      4.50 o 
  -4   7   4        4.60       -0.73      6.93 o 
  -3   7   4        2.60        5.43      5.98 o 
  -2   7   4       72.39       70.92      5.74 o 
  -1   7   4      132.34      122.08      4.70 o 
   0   7   4       36.40       30.29      4.44 o 
   1   7   4        0.86       -1.06      4.09 o 
   2   7   4        2.43        7.18      6.65 o 
   3   7   4       73.92       75.91      9.42 o 
  -3   8   4        0.00        3.04      4.62 o 
  -2   8   4        1.56       -0.21      4.47 o 
  -1   8   4        1.58       -4.22      4.22 o 
   0   8   4        5.58        2.24      4.17 o 
   1   8   4       43.61       35.10      5.02 o 
   2   8   4        7.11       18.48      7.28 o 
  -2   9   4        0.83       -1.88      7.23 o 
  -1   9   4       17.70        5.20      6.83 o 
   0   9   4       23.96       30.59     13.25 o 
   1   9   4       23.93       21.84      6.29 o 
  -1 -11   5       33.60       29.27      7.73 o 
   0 -11   5       39.92       41.36      9.42 o 
   1 -11   5       43.37       58.40      8.95 o 
   2 -11   5       21.78       13.86      8.73 o 
  -2 -10   5        0.59        0.78      6.81 o 
  -1 -10   5        5.28        9.56      7.01 o 
   0 -10   5       62.24       55.87      8.26 o 
   1 -10   5       11.00       17.90      7.63 o 
   2 -10   5       26.89       21.10      8.53 o 
   3 -10   5        6.31        5.57      8.82 o 
  -3  -9   5       34.01       47.89     15.19 o 
  -2  -9   5       27.81       38.55      6.99 o 
  -1  -9   5        0.48        1.62      4.06 o 
   0  -9   5        0.23        3.69      6.07 o 
   1  -9   5       70.51       73.55      8.19 o 
   2  -9   5       13.57       12.77      7.40 o 
   3  -9   5       24.79       28.21      8.28 o 
   4  -9   5        3.20        8.08      8.97 o 
  -4  -8   5        1.00       31.76      8.13 o 
  -3  -8   5       23.32       28.20      5.15 o 
  -2  -8   5      209.22      191.64     10.74 o 
  -1  -8   5       18.90       18.38      4.29 o 
   0  -8   5        8.54        3.31      5.82 o 
   1  -8   5      167.35      171.22      9.33 o 
   2  -8   5      187.65      187.80     10.20 o 
   3  -8   5       94.25      107.83      9.05 o 
   4  -8   5        7.29        0.82      7.74 o 
  -4  -7   5       11.18        5.38      7.08 o 
  -3  -7   5       67.17       67.80      5.76 o 
  -2  -7   5       22.30       31.18      4.92 o 
  -1  -7   5      141.03      152.97      7.82 o 
   0  -7   5        9.04        6.02      3.49 o 
   1  -7   5       46.84       45.41      7.04 o 
   2  -7   5       38.67       34.82      6.34 o 
   3  -7   5        6.83        3.81      6.07 o 
   4  -7   5        7.76       13.35      4.99 o 
   5  -7   5        0.01        3.42      5.18 o 
  -4  -6   5        1.51        2.63      6.93 o 
  -3  -6   5       37.63       31.22      7.98 o 
  -2  -6   5      105.56      110.72      6.41 o 
  -1  -6   5       99.40       81.93      6.21 o 
   0  -6   5       88.06       84.79      4.20 o 
   1  -6   5        0.26        6.43      2.92 o 
   2  -6   5       35.88       39.31      3.81 o 
   3  -6   5       63.95       68.40      4.93 o 
   4  -6   5        4.17        5.22      3.17 o 
   5  -6   5        2.47        8.18      8.39 o 
  -5  -5   5       20.44       12.88      7.99 o 
  -4  -5   5       19.74       16.67      7.02 o 
  -3  -5   5       22.71       26.82      7.50 o 
  -2  -5   5       26.21       28.41      3.75 o 
  -1  -5   5      330.39      331.95      9.16 o 
   0  -5   5      550.70      527.42      9.57 o 
   1  -5   5       72.18       63.75      2.49 o 
   2  -5   5       99.41       89.47      3.34 o 
   3  -5   5      258.84      239.33      5.24 o 
   4  -5   5       56.12       59.07      3.95 o 
   5  -5   5       34.49       30.83      8.34 o 
  -5  -4   5        0.01       13.29      8.04 o 
  -4  -4   5      162.61      161.49     10.49 o 
  -3  -4   5      135.78      135.65      9.38 o 
  -2  -4   5       72.07       82.58      4.23 o 
  -1  -4   5      153.72      183.53      7.38 o 
   0  -4   5       12.38       13.32      4.04 o 
   1  -4   5       34.96       43.18      2.61 o 
   2  -4   5      188.01      180.55      4.09 o 
   3  -4   5       52.85       58.41      3.45 o 
   4  -4   5        4.28        3.17      3.20 o 
   5  -4   5       20.24       21.19      7.71 o 
  -5  -3   5        4.64        9.44      7.69 o 
  -4  -3   5      133.79      129.60      9.49 o 
  -3  -3   5       41.28       32.57      7.21 o 
  -2  -3   5      211.29      214.21      4.82 o 
  -1  -3   5        1.42        1.64      4.85 o 
   0  -3   5      317.02      283.74      7.02 o 
   1  -3   5      970.83      991.30     12.58 o 
   2  -3   5       98.78      103.69      4.33 o 
   3  -3   5       27.94       25.26      2.92 o 
   4  -3   5      275.78      277.65      7.43 o 
   5  -3   5       19.07       37.97      5.70 o 
  -5  -2   5       16.42       14.11      8.24 o 
  -4  -2   5       18.20       17.75      3.26 o 
  -3  -2   5       38.59       39.63      3.76 o 
  -2  -2   5       12.91        8.72      3.13 o 
  -1  -2   5       35.33       33.57      4.99 o 
   0  -2   5      178.16      175.98      6.71 o 
   1  -2   5     2871.78     2889.13     20.52 o 
   2  -2   5       73.22       78.18      3.85 o 
   3  -2   5       10.47       12.87      3.42 o 
   4  -2   5       77.68       72.45      6.96 o 
   5  -2   5       46.69       48.49      6.80 o 
  -5  -1   5        3.67       10.92      6.55 o 
  -4  -1   5        3.40        6.57      3.75 o 
  -3  -1   5       60.42       55.82      4.04 o 
  -2  -1   5      891.14      799.38      8.77 o 
  -1  -1   5      263.43      273.32      4.21 o 
   0  -1   5      467.92      434.42      5.38 o 
   1  -1   5      346.26      382.84      8.50 o 
   2  -1   5        6.05        7.81      2.84 o 
   3  -1   5       22.39       22.46      5.31 o 
   4  -1   5      210.36      212.87      9.75 o 
   5  -1   5        8.68       10.02      6.42 o 
  -5   0   5        5.05       10.31      5.25 o 
  -4   0   5       30.65       30.45      4.29 o 
  -3   0   5       16.46       19.41      2.72 o 
  -2   0   5       88.67       88.29      3.28 o 
  -1   0   5       54.38       57.20      1.83 o 
   0   0   5       21.33       24.89      2.23 o 
   1   0   5        7.87       10.31      2.76 o 
   2   0   5      291.40      279.33      8.84 o 
   3   0   5      610.66      573.82     13.30 o 
   4   0   5       20.18       12.38      5.78 o 
   5   0   5        2.44       -0.35      6.22 o 
  -5   1   5       16.15        7.82      5.33 o 
  -4   1   5       17.03       29.05      4.22 o 
  -3   1   5        0.02        0.18      2.67 o 
  -2   1   5      315.91      300.87      4.84 o 
  -1   1   5       22.44       24.83      1.65 o 
   0   1   5      451.66      480.45      4.96 o 
   1   1   5       17.08       26.16      3.96 o 
   2   1   5      382.82      363.05      6.02 o 
   3   1   5      309.71      277.77     10.39 o 
   4   1   5        6.71        3.20      5.98 o 
   5   1   5        2.76        5.58      6.43 o 
  -5   2   5       30.65       34.48      6.58 o 
  -4   2   5      110.72      119.89      7.85 o 
  -3   2   5       45.75       39.20      3.22 o 
  -2   2   5        4.26        0.95      2.59 o 
  -1   2   5      638.38      649.77      4.99 o 
   0   2   5      261.77      256.89      4.14 o 
   1   2   5       82.81       75.90      3.90 o 
   2   2   5       38.78       43.11      3.35 o 
   3   2   5        2.31        2.68      5.50 o 
   4   2   5        8.06        2.42      5.73 o 
   5   2   5       14.05       17.36      6.93 o 
  -5   3   5        0.06        0.28      6.71 o 
  -4   3   5        6.98        6.61      5.78 o 
  -3   3   5      110.50      113.40      8.21 o 
  -2   3   5        0.55       -0.92      3.19 o 
  -1   3   5        2.27        3.60      1.73 o 
   0   3   5      148.61      145.01      3.62 o 
   1   3   5       29.70       28.82      3.61 o 
   2   3   5       19.67       16.98      3.27 o 
   3   3   5       29.23       29.46      6.66 o 
   4   3   5      120.71       96.54      8.93 o 
   5   3   5       18.09       26.84      7.43 o 
  -5   4   5        1.09        9.21      6.31 o 
  -4   4   5        0.00        0.99      5.52 o 
  -3   4   5      210.38      213.44      9.20 o 
  -2   4   5        8.79        6.99      3.53 o 
  -1   4   5       10.85        9.93      2.38 o 
   0   4   5      193.13      199.23      6.50 o 
   1   4   5       63.59       64.65      4.38 o 
   2   4   5       19.33       25.12      6.15 o 
   3   4   5        0.41        1.91      6.00 o 
   4   4   5       49.84       36.18      8.00 o 
  -4   5   5       28.15       19.87      6.37 o 
  -3   5   5       84.82       86.63     10.32 o 
  -2   5   5       48.05       41.19      4.37 o 
  -1   5   5       66.54       66.93      3.46 o 
   0   5   5        1.81        0.45      2.47 o 
   1   5   5      211.44      210.68      7.87 o 
   2   5   5      135.43      135.84      9.08 o 
   3   5   5        1.88       13.51      6.73 o 
   4   5   5        0.07       -0.09      7.17 o 
  -4   6   5       20.55       19.43      6.98 o 
  -3   6   5        2.31        2.45      5.76 o 
  -2   6   5        7.45       10.23      4.08 o 
  -1   6   5       15.15       15.08      4.21 o 
   0   6   5        2.23       -0.27      3.76 o 
   1   6   5       49.67       47.82      4.88 o 
   2   6   5       31.55       29.04      7.27 o 
   3   6   5        0.17       -2.79      6.68 o 
  -4   7   5        1.75        4.87      4.94 o 
  -3   7   5        1.97       -0.56      4.77 o 
  -2   7   5       15.06       20.73      7.37 o 
  -1   7   5       62.85       69.26      9.03 o 
   0   7   5        0.14        5.44      4.23 o 
   1   7   5       30.87       37.38     12.35 o 
   2   7   5        0.97       -5.77      6.56 o 
   3   7   5       24.43       42.40      8.51 o 
  -3   8   5        3.18        7.98      5.10 o 
  -2   8   5        6.59        7.92      4.86 o 
  -1   8   5       47.26       48.21      8.31 o 
   0   8   5        0.02        5.78      4.43 o 
   1   8   5        3.14       -0.98      5.26 o 
   2   8   5       25.69       43.19      8.07 o 
  -2   9   5        8.06       13.06      7.54 o 
  -1   9   5        5.04       15.58      7.99 o 
   0   9   5        2.18        3.69      6.44 o 
  -1 -11   6       12.55       28.46      7.48 o 
   0 -11   6        6.56       -2.39      8.10 o 
   1 -11   6        0.04       25.65      8.38 o 
   2 -11   6        1.28       -0.91      8.23 o 
  -2 -10   6       15.54       18.89      7.37 o 
  -1 -10   6       14.03       20.78      6.95 o 
   0 -10   6      296.18      321.66     13.48 o 
   1 -10   6      121.19      126.76     10.16 o 
   2 -10   6        2.23       -5.37      7.70 o 
   3 -10   6       42.59       51.51      9.66 o 
  -3  -9   6        0.20       21.53      8.26 o 
  -2  -9   6        1.71        6.86      6.08 o 
  -1  -9   6       93.22       90.13      8.49 o 
   0  -9   6        5.08        4.44      6.90 o 
   1  -9   6        7.60       -1.10      7.25 o 
   2  -9   6      100.91      101.03      9.83 o 
   3  -9   6        0.06       -2.47      7.38 o 
   4  -9   6        0.01        4.29      9.21 o 
  -3  -8   6        4.09       20.28      8.79 o 
  -2  -8   6       64.20       57.59      6.65 o 
  -1  -8   6       36.45       50.03     11.36 o 
   0  -8   6       21.83       23.32      6.23 o 
   1  -8   6        1.24        1.34      6.85 o 
   2  -8   6       58.79       53.85      7.55 o 
   3  -8   6        1.07        2.52      7.06 o 
   4  -8   6        0.48       -2.52      8.00 o 
  -4  -7   6        1.08       -1.83      7.86 o 
  -3  -7   6      156.11      145.67     10.35 o 
  -2  -7   6       94.26       88.60      5.84 o 
  -1  -7   6      198.97      171.18      8.32 o 
   0  -7   6       51.03       47.46      4.29 o 
   1  -7   6      128.38      140.08      8.54 o 
   2  -7   6      740.70      730.09     16.39 o 
   3  -7   6      101.78       98.13      8.51 o 
   4  -7   6        2.54       10.38      7.63 o 
  -4  -6   6        0.10        0.68      7.70 o 
  -3  -6   6       90.29       80.26      8.76 o 
  -2  -6   6       59.66       57.90      4.62 o 
  -1  -6   6       37.03       38.90      6.12 o 
   0  -6   6       21.02       27.75      5.19 o 
   1  -6   6      273.09      288.74      6.07 o 
   2  -6   6        4.02       10.79      4.88 o 
   3  -6   6        9.57       14.24      3.09 o 
   4  -6   6       12.29        8.42      3.55 o 
   5  -6   6        1.01        6.31      7.90 o 
  -5  -5   6        7.51        2.47      8.31 o 
  -4  -5   6       83.65       81.58      9.52 o 
  -3  -5   6      116.57       98.81      9.14 o 
  -2  -5   6       51.22       43.53      3.93 o 
  -1  -5   6       86.95       74.14      6.23 o 
   0  -5   6       59.09       66.71      4.98 o 
   1  -5   6       72.40       78.46      3.91 o 
   2  -5   6       47.56       49.03      3.07 o 
   3  -5   6       77.91       79.03      3.93 o 
   4  -5   6       19.79       16.84      3.55 o 
   5  -5   6        0.25        6.46      8.34 o 
  -5  -4   6        8.60       22.37      7.84 o 
  -4  -4   6        2.54        4.30      7.89 o 
  -3  -4   6        4.39       10.71      6.37 o 
  -2  -4   6        0.28        1.10      3.09 o 
  -1  -4   6      574.70      617.70     11.96 o 
   0  -4   6      415.24      415.40      9.34 o 
   1  -4   6       13.96       10.71      2.77 o 
   2  -4   6        7.60        3.53      3.27 o 
   3  -4   6      223.28      204.26      6.27 o 
   4  -4   6      146.74      155.73      8.64 o 
   5  -4   6       10.71        1.81      5.46 o 
  -5  -3   6        6.99       19.25      8.27 o 
  -4  -3   6       88.96       89.77      8.92 o 
  -3  -3   6      263.76      238.92     10.02 o 
  -2  -3   6      121.03      102.63      7.43 o 
  -1  -3   6      158.89      158.65      7.63 o 
   0  -3   6       26.36       46.69      3.93 o 
   1  -3   6       16.57       18.66      4.07 o 
   2  -3   6       64.51       60.76      3.97 o 
   3  -3   6        0.04        0.51      3.32 o 
   4  -3   6       36.13       39.37      6.09 o 
   5  -3   6        0.08       -4.53      5.93 o 
  -5  -2   6      143.36      154.28     11.05 o 
  -4  -2   6       38.72       42.65      4.45 o 
  -3  -2   6        0.04        4.88      3.39 o 
  -2  -2   6      282.15      261.77      8.94 o 
  -1  -2   6      338.22      332.75      8.74 o 
   0  -2   6       80.34       75.56      3.27 o 
   1  -2   6     1149.18     1171.41     14.27 o 
   2  -2   6       21.84       24.72      3.29 o 
   3  -2   6      246.97      261.45      9.61 o 
   4  -2   6       41.00       46.94      6.35 o 
   5  -2   6       65.99       68.97      7.85 o 
  -5  -1   6        4.39       10.57      7.00 o 
  -4  -1   6       10.42       17.02      4.02 o 
  -3  -1   6        2.02        4.46      3.52 o 
  -2  -1   6        1.01        8.35      3.49 o 
  -1  -1   6        0.36        2.58      1.66 o 
   0  -1   6     1042.91     1123.44      8.89 o 
   1  -1   6       27.30       22.87      4.30 o 
   2  -1   6       83.70       74.60      6.10 o 
   3  -1   6       68.17       63.28      6.71 o 
   4  -1   6        0.01       -0.55      5.63 o 
   5  -1   6       28.73       26.55      6.87 o 
  -5   0   6       24.34       30.63      5.02 o 
  -4   0   6        1.74        4.90      4.04 o 
  -3   0   6       40.28       38.05      3.22 o 
  -2   0   6      195.75      185.88      4.27 o 
  -1   0   6      115.45      101.32      2.35 o 
   0   0   6       27.48       23.38      2.40 o 
   1   0   6       39.56       23.95      3.09 o 
   2   0   6       54.83       59.72      5.99 o 
   3   0   6      214.04      202.34      9.37 o 
   4   0   6       12.74        6.84      5.78 o 
   5   0   6        1.41        3.57      6.25 o 
  -5   1   6        0.99       -5.43      5.68 o 
  -4   1   6       72.83       70.00      5.16 o 
  -3   1   6      103.92      108.15      5.24 o 
  -2   1   6      124.33      130.16      3.94 o 
  -1   1   6        3.08        2.01      1.57 o 
   0   1   6        0.37        0.86      1.86 o 
   1   1   6      186.71      160.98      9.79 o 
   2   1   6      392.82      376.13      6.73 o 
   3   1   6      275.12      278.25     10.66 o 
   4   1   6        3.51        6.56      6.26 o 
   5   1   6       38.51       32.60      7.91 o 
  -4   2   6        1.41        4.04      5.75 o 
  -3   2   6       65.77       73.32      4.69 o 
  -2   2   6       41.90       37.94      3.08 o 
  -1   2   6      142.62      141.74      2.91 o 
   0   2   6       92.39       77.74      2.99 o 
   1   2   6       53.37       52.27      3.82 o 
   2   2   6      368.11      356.09      7.30 o 
   3   2   6        6.55       12.37      6.06 o 
   4   2   6        0.19        7.39      6.49 o 
   5   2   6        1.10       -6.64      6.64 o 
  -5   3   6        0.64       -2.06      5.56 o 
  -4   3   6        0.01        3.30      5.89 o 
  -3   3   6        0.18       -1.85      3.78 o 
  -2   3   6       38.82       36.51      4.13 o 
  -1   3   6        2.21       -0.52      2.32 o 
   0   3   6      128.67      135.69      3.79 o 
   1   3   6       13.16       18.89      3.59 o 
   2   3   6       26.03       26.75      6.38 o 
   3   3   6        7.40        6.70      5.88 o 
   4   3   6       29.72       32.38      7.38 o 
  -5   4   6        1.32       10.42      6.87 o 
  -4   4   6        6.15        4.07      6.02 o 
  -3   4   6        2.43        5.56      4.08 o 
  -2   4   6       66.84       65.85      4.76 o 
  -1   4   6       27.46       28.51      3.69 o 
   0   4   6       60.58       68.08      4.64 o 
   1   4   6       15.26       16.23      4.32 o 
   2   4   6       11.86       15.12      6.31 o 
   3   4   6       15.80        7.77      6.34 o 
   4   4   6       42.43       49.99      8.19 o 
  -4   5   6       34.81       38.46      7.49 o 
  -3   5   6        3.11       11.57      4.51 o 
  -2   5   6        5.89        8.62      3.88 o 
  -1   5   6      126.28      130.94      5.53 o 
   0   5   6       39.34       40.35      4.23 o 
   1   5   6       17.74       17.95      4.03 o 
   2   5   6        6.43       -3.61      5.59 o 
   3   5   6       44.34       53.97      7.97 o 
  -4   6   6       22.75       19.57      7.52 o 
  -3   6   6        1.65        5.49      4.48 o 
  -2   6   6        0.43        2.61      3.89 o 
  -1   6   6        8.63        7.44      3.63 o 
   0   6   6       45.50       45.00      4.61 o 
   1   6   6       26.63       27.02      6.51 o 
   2   6   6       13.89       19.36      7.21 o 
   3   6   6       10.33       -0.35      6.23 o 
  -3   7   6        2.16       -4.83      4.83 o 
  -2   7   6        0.16       -1.09      7.20 o 
  -1   7   6        0.10       -1.43      6.40 o 
   0   7   6       18.50       23.30      7.78 o 
   1   7   6       25.18       37.64      5.68 o 
   2   7   6        0.00       -5.11      6.87 o 
  -2   8   6        6.18       -2.63      7.37 o 
  -1   8   6        2.24        9.98      7.49 o 
   0   8   6        3.49        5.67      4.53 o 
   1   8   6        1.92        2.45      5.89 o 
  -1 -11   7        0.00       12.65      7.24 o 
   0 -11   7       40.61       24.96      8.87 o 
   1 -11   7       35.38       52.05      9.89 o 
   2 -11   7        0.56       -3.66      8.02 o 
  -2 -10   7       49.97       65.87      8.43 o 
  -1 -10   7        1.63        3.27      4.93 o 
   0 -10   7       11.36       19.94      8.08 o 
   1 -10   7        5.57        0.74      7.55 o 
   2 -10   7       23.56       17.19      8.80 o 
   3 -10   7       41.68       35.81      9.38 o 
  -3  -9   7        0.00        9.62      8.89 o 
  -2  -9   7        0.71       -3.49      4.83 o 
  -1  -9   7      118.47      124.81      9.21 o 
   0  -9   7      123.29      116.33     10.34 o 
   1  -9   7      202.96      226.29     11.66 o 
   2  -9   7       33.12       19.84      7.74 o 
   3  -9   7       24.95       29.53      8.81 o 
  -3  -8   7       11.94       20.37      9.00 o 
  -2  -8   7       52.15       41.10      5.14 o 
  -1  -8   7      198.69      192.63      9.64 o 
   0  -8   7      124.41      132.11      9.84 o 
   1  -8   7      185.51      185.38     10.76 o 
   2  -8   7       63.48       54.94      8.30 o 
   3  -8   7       27.75       29.06      8.01 o 
   4  -8   7        0.26       -2.49      7.70 o 
  -4  -7   7       20.53       14.56      8.92 o 
  -3  -7   7       44.97       58.26      8.89 o 
  -2  -7   7       23.52       23.69      4.48 o 
  -1  -7   7        1.06       -4.83      6.11 o 
   0  -7   7      113.46      126.84      7.45 o 
   1  -7   7        5.14        6.93      3.48 o 
   2  -7   7       84.89       79.57      8.23 o 
   3  -7   7       12.05        9.72      7.01 o 
   4  -7   7       48.32       60.74      8.97 o 
  -4  -6   7       32.26       38.32     10.11 o 
  -3  -6   7       42.32       42.66      8.16 o 
  -2  -6   7      117.71      120.71      8.84 o 
  -1  -6   7        3.82        8.17      5.23 o 
   0  -6   7        9.04        7.17      4.67 o 
   1  -6   7      479.68      460.96      7.82 o 
   2  -6   7      175.53      182.74      6.42 o 
   3  -6   7       26.51       30.54      7.97 o 
   4  -6   7       17.92       16.59      5.46 o 
  -4  -5   7       14.97       21.69      9.41 o 
  -3  -5   7       30.68       33.72      7.95 o 
  -2  -5   7       37.79       35.41      6.14 o 
  -1  -5   7       76.40       77.48      6.70 o 
   0  -5   7      271.56      280.17      8.77 o 
   1  -5   7      286.42      270.90      8.27 o 
   2  -5   7       52.46       47.43      4.27 o 
   3  -5   7       64.51       62.78      4.84 o 
   4  -5   7       15.16       16.99      5.78 o 
   5  -5   7        4.34       25.23      6.45 o 
  -5  -4   7       12.75        6.81      8.05 o 
  -4  -4   7       16.91       15.79      7.68 o 
  -3  -4   7      152.05      150.07      9.60 o 
  -2  -4   7       41.18       36.00      6.48 o 
  -1  -4   7       75.34       60.02      6.40 o 
   0  -4   7        1.28        6.35      4.18 o 
   1  -4   7       63.28       60.82      6.65 o 
   2  -4   7      130.96      145.32     15.58 o 
   3  -4   7       37.96       52.58      7.18 o 
   4  -4   7       21.97       27.12      6.30 o 
   5  -4   7        4.93        5.79      5.61 o 
  -5  -3   7        0.54       18.81      8.48 o 
  -4  -3   7        0.69       -2.50      7.77 o 
  -3  -3   7        2.97       -0.58      6.57 o 
  -2  -3   7      192.20      185.01      8.51 o 
  -1  -3   7      168.00      165.63      7.74 o 
   0  -3   7        1.88       -1.19      2.51 o 
   1  -3   7        1.20        1.77      3.61 o 
   2  -3   7       62.56       50.15      3.92 o 
   3  -3   7       34.04       35.90      4.16 o 
   4  -3   7       69.31       76.63      7.46 o 
   5  -3   7        0.46       -6.42      6.42 o 
  -5  -2   7       26.29       47.08      8.48 o 
  -4  -2   7       16.49       19.15      4.44 o 
  -3  -2   7        5.21        4.83      3.49 o 
  -2  -2   7        7.70       13.72      5.96 o 
  -1  -2   7      145.20      128.35      6.65 o 
   0  -2   7       11.53        8.60      2.56 o 
   1  -2   7        4.52        1.44      3.91 o 
   2  -2   7        2.99        2.50      4.73 o 
   3  -2   7      341.06      327.04     11.29 o 
   4  -2   7        7.40        5.48      5.81 o 
   5  -2   7        4.56        6.44      6.22 o 
  -5  -1   7       59.99       65.97      5.67 o 
  -4  -1   7       28.51       26.07      5.10 o 
  -3  -1   7       30.33       27.49      4.16 o 
  -2  -1   7       33.75       44.43      4.03 o 
  -1  -1   7       49.56       46.28      3.85 o 
   0  -1   7      789.10      774.84      8.18 o 
   1  -1   7        5.19        5.53      4.13 o 
   2  -1   7        0.29        5.20      5.00 o 
   3  -1   7      219.91      232.43      9.83 o 
   4  -1   7       41.81       40.42      6.97 o 
   5  -1   7        2.20       -7.36      7.36 o 
  -5   0   7        1.81        1.24      7.48 o 
  -4   0   7        0.67        5.70      4.29 o 
  -3   0   7       21.08       22.46      3.30 o 
  -2   0   7        4.74        4.61      2.69 o 
  -1   0   7      418.17      387.02      5.47 o 
   0   0   7      133.71      143.62      4.32 o 
   1   0   7      105.82      110.38      6.72 o 
   2   0   7      251.17      252.20      9.37 o 
   3   0   7       14.70       15.36      5.96 o 
   4   0   7       33.08       39.14      6.96 o 
   5   0   7        7.58       24.46      7.37 o 
  -5   1   7        0.08        0.61      5.85 o 
  -4   1   7        0.02        3.01      5.23 o 
  -3   1   7       46.77       41.73      3.59 o 
  -2   1   7        0.21        0.39      2.74 o 
  -1   1   7       66.10       63.00      3.10 o 
   0   1   7        1.51        1.38      1.88 o 
   1   1   7       95.49       99.18      4.53 o 
   2   1   7      100.47      106.88      4.73 o 
   3   1   7        4.87        1.44      5.46 o 
   4   1   7        9.73        4.90      6.66 o 
  -5   2   7        0.28        8.14      6.26 o 
  -4   2   7       22.54       13.11      6.00 o 
  -3   2   7       98.05       92.77      5.19 o 
  -2   2   7        2.13        2.66      2.62 o 
  -1   2   7       42.94       36.70      2.98 o 
   0   2   7       56.24       66.71      2.66 o 
   1   2   7       52.57       50.93      5.35 o 
   2   2   7      195.92      183.72      5.81 o 
   3   2   7        1.84       -1.64      5.96 o 
   4   2   7       19.35        9.40      6.61 o 
  -4   3   7       31.98       24.98      6.59 o 
  -3   3   7        3.22        3.06      3.97 o 
  -2   3   7       52.08       54.99      4.57 o 
  -1   3   7        8.59        6.31      3.32 o 
   0   3   7       14.98       18.96      2.67 o 
   1   3   7      237.37      219.64     17.94 o 
   2   3   7       32.93       27.92      5.89 o 
   3   3   7        5.06       -2.88      5.94 o 
  -4   4   7       21.50       25.32      7.03 o 
  -3   4   7        0.14        5.59      4.12 o 
  -2   4   7       29.56       35.97      4.43 o 
  -1   4   7       20.45       17.29      3.74 o 
   0   4   7       11.20        5.72      3.50 o 
   1   4   7        7.60       17.35      4.51 o 
   2   4   7       56.64       45.61      7.27 o 
   3   4   7       87.35       77.80      8.80 o 
   4   4   7        9.24       17.87      7.71 o 
  -4   5   7       12.40       20.05      7.19 o 
  -3   5   7        1.79        4.25      8.11 o 
  -2   5   7        4.73        4.43      4.20 o 
  -1   5   7       36.03       34.69      4.21 o 
   0   5   7        0.59       -6.40      6.40 o 
   1   5   7        0.68       -0.48      3.88 o 
   3   5   7       16.84       23.79      7.51 o 
  -3   6   7        0.33        4.18      4.67 o 
  -2   6   7       26.07       22.39      4.59 o 
  -1   6   7        3.04       13.68      4.21 o 
   0   6   7       38.30       44.11      8.78 o 
   1   6   7        8.79        5.60      7.70 o 
   2   6   7        9.41       32.64      7.59 o 
  -3   7   7        0.43        6.02      5.12 o 
  -2   7   7       12.79       23.08      4.54 o 
  -1   7   7        2.94       -2.37      7.27 o 
   0   7   7       38.14       39.53      8.42 o 
   1   7   7       23.71       22.96      5.59 o 
  -1   8   7        2.42       -2.73      7.88 o 
   0   8   7       14.02        6.59      7.53 o 
  -1 -11   8        3.39       -2.69      7.53 o 
   0 -11   8        0.74       -9.44      9.44 o 
   1 -11   8        5.34       17.75      8.96 o 
  -2 -10   8       40.20       28.89      6.78 o 
  -1 -10   8        3.53        1.97      7.87 o 
   0 -10   8       71.96       82.93     10.24 o 
   1 -10   8       46.80       58.15      9.48 o 
   2 -10   8       21.42       13.92      9.34 o 
  -3  -9   8       38.68       63.46     11.11 o 
  -2  -9   8        0.72       -4.48      5.06 o 
  -1  -9   8       46.24       57.86      8.47 o 
   0  -9   8        1.64       -4.77      7.44 o 
   1  -9   8        2.21       -1.39      7.27 o 
   2  -9   8       87.58       82.59      9.27 o 
   3  -9   8       45.89       50.55      9.36 o 
  -3  -8   8        1.37       25.77      9.40 o 
  -2  -8   8       30.70       39.85      5.15 o 
  -1  -8   8       47.10       53.00      7.69 o 
   0  -8   8      111.45      101.93      6.93 o 
   1  -8   8       65.83       58.00      8.58 o 
   2  -8   8       20.23       17.88      8.10 o 
   3  -8   8       26.55       34.08      8.32 o 
   4  -8   8        1.05        8.25      7.98 o 
  -4  -7   8        3.04      -10.25     10.25 o 
  -3  -7   8        0.82       13.90      9.22 o 
  -2  -7   8      280.38      278.79     11.96 o 
  -1  -7   8      115.65      106.67      8.46 o 
   0  -7   8       14.58       23.73      6.30 o 
   1  -7   8       44.60       41.86      4.24 o 
   2  -7   8       90.83       85.46      8.26 o 
   3  -7   8        3.20        0.11      7.08 o 
   4  -7   8       16.13       10.11      8.18 o 
  -4  -6   8       36.25       50.97     10.89 o 
  -3  -6   8        0.29       -6.26      7.38 o 
  -2  -6   8        0.10       -6.38      6.78 o 
  -1  -6   8       63.66       60.77      7.08 o 
   0  -6   8       16.06        6.37      4.80 o 
   1  -6   8      256.01      275.05      8.98 o 
   2  -6   8       15.17       17.45      4.10 o 
   3  -6   8       11.42       14.68      4.27 o 
   4  -6   8       40.51       50.44      5.37 o 
  -4  -5   8       56.92       42.32     10.09 o 
  -3  -5   8       11.40       11.57      8.14 o 
  -2  -5   8        3.99        2.86      6.34 o 
  -1  -5   8       12.98       17.42      6.41 o 
   0  -5   8      379.89      385.56     10.32 o 
   1  -5   8       86.86       84.39      5.19 o 
   2  -5   8       20.49       20.61      3.14 o 
   3  -5   8       54.94       59.74      4.86 o 
   4  -5   8       36.95       34.08      6.34 o 
  -4  -4   8       21.01       34.22      9.18 o 
  -3  -4   8       23.53       30.20      7.45 o 
  -2  -4   8        0.43        3.23      6.25 o 
  -1  -4   8       14.90       23.06      6.39 o 
   0  -4   8      471.55      480.88     11.15 o 
   1  -4   8      100.43       92.39      4.33 o 
   2  -4   8       10.61        7.55      5.26 o 
   3  -4   8        2.04        3.15      4.47 o 
   4  -4   8       18.35       18.22      6.03 o 
  -5  -3   8        3.90        0.52      9.08 o 
  -4  -3   8       26.53       21.89      8.99 o 
  -3  -3   8        4.97        0.59      6.67 o 
  -2  -3   8       43.50       44.99      6.59 o 
  -1  -3   8       24.20       25.84      5.38 o 
   0  -3   8       61.37       69.71      8.27 o 
   1  -3   8       11.32       13.17      4.29 o 
   2  -3   8       67.50       72.63      6.11 o 
   3  -3   8        9.04       17.36      5.50 o 
   4  -3   8        0.41        8.81      6.00 o 
   5  -3   8       16.91       19.45      6.22 o 
  -5  -2   8        0.04        2.91      8.67 o 
  -4  -2   8        2.23       -4.43      7.86 o 
  -3  -2   8       52.00       50.60      7.82 o 
  -2  -2   8       98.43       95.64      7.73 o 
  -1  -2   8        6.41        6.79      5.40 o 
   0  -2   8        1.46        3.92      2.72 o 
   1  -2   8      116.69      113.21      6.23 o 
   2  -2   8       44.95       33.64      5.50 o 
   3  -2   8       95.06       93.12      7.34 o 
   4  -2   8        0.79       -2.57      6.06 o 
   5  -2   8        0.89        8.88      7.00 o 
  -5  -1   8        2.58        0.29      4.19 o 
  -4  -1   8        6.22       10.64      4.76 o 
  -3  -1   8       79.04       70.66      4.97 o 
  -2  -1   8       72.87       74.08      4.54 o 
  -1  -1   8       13.20       16.19      4.17 o 
   0  -1   8      423.82      423.46      6.76 o 
   1  -1   8       14.64       16.66      4.60 o 
   2  -1   8      178.31      181.20      8.44 o 
   3  -1   8      103.58      100.23      7.98 o 
   4  -1   8       62.15       69.77      8.30 o 
  -5   0   8       13.06       24.92      6.29 o 
  -4   0   8        2.19        0.37      4.01 o 
  -3   0   8       29.13       28.13      3.52 o 
  -2   0   8       21.02       26.85      3.14 o 
  -1   0   8      249.10      260.60      6.28 o 
   0   0   8        8.36       15.35      2.60 o 
   1   0   8       36.49       41.50      3.93 o 
   2   0   8      480.95      439.70     12.51 o 
   3   0   8        4.89        3.83      5.96 o 
   4   0   8       14.15        7.50      6.82 o 
  -5   1   8        4.25       12.58      6.65 o 
  -4   1   8        2.63       -0.52      5.49 o 
  -3   1   8        0.01        1.21      3.20 o 
  -2   1   8        3.58        7.02      3.07 o 
  -1   1   8      159.75      167.23      4.43 o 
   0   1   8        3.28        2.21      2.54 o 
   1   1   8       55.38       56.90      5.34 o 
   2   1   8       19.84       16.23      3.84 o 
   3   1   8       38.59       36.88      6.82 o 
   4   1   8        0.34       -2.17      6.79 o 
  -4   2   8        2.97       -3.56      5.92 o 
  -3   2   8       20.96       18.25      4.33 o 
  -2   2   8        5.71        4.31      3.74 o 
  -1   2   8        0.06        3.44      2.47 o 
   0   2   8       68.94       59.44      3.39 o 
   1   2   8      116.61      128.47      5.44 o 
   2   2   8      310.11      299.72     11.19 o 
   3   2   8        7.14       27.37      6.79 o 
   4   2   8       64.29       75.56      9.23 o 
  -4   3   8       14.85        8.94      6.56 o 
  -3   3   8        6.53        7.02      4.02 o 
  -2   3   8        0.86        5.07      3.83 o 
  -1   3   8       56.45       49.35      4.18 o 
   0   3   8       48.85       47.92      2.82 o 
   1   3   8      210.12      191.63      7.41 o 
   2   3   8       28.93       28.81      6.73 o 
   3   3   8       74.35       83.17      8.64 o 
   4   3   8       55.72       76.07      8.81 o 
  -4   4   8       13.08       11.43      6.83 o 
  -3   4   8       12.78       16.22      4.26 o 
  -2   4   8        0.00       -0.26      4.90 o 
  -1   4   8        0.93       -3.24      3.56 o 
   0   4   8       47.29       60.02      7.73 o 
   1   4   8       35.25       33.76      4.47 o 
   2   4   8        2.36       -1.60      5.40 o 
   3   4   8        0.87       -3.78      6.46 o 
  -3   5   8       10.79       15.65      4.61 o 
  -2   5   8        0.00        5.59      4.53 o 
  -1   5   8       15.86       18.46      4.37 o 
   0   5   8        0.89       11.50      6.84 o 
   1   5   8        5.97        2.08      6.46 o 
   2   5   8       27.87        6.48      6.42 o 
   3   5   8       70.44       71.54      9.34 o 
  -3   6   8        1.78       -1.73      4.87 o 
  -2   6   8       13.85        9.03      4.59 o 
  -1   6   8        0.63        5.38      6.90 o 
   0   6   8        2.73       -1.09      7.31 o 
   1   6   8        9.71       22.58      4.94 o 
   2   6   8       43.19       78.84      8.42 o 
  -2   7   8       20.30       15.90     10.43 o 
  -1   7   8        6.95        6.60      8.01 o 
   0   7   8        1.08        7.39      7.19 o 
   0 -11   9       26.39       26.38     10.42 o 
  -1 -10   9       27.51       41.15      8.86 o 
   0 -10   9       21.34       14.66      9.07 o 
   1 -10   9        3.42       21.55      8.85 o 
   2 -10   9        1.43        4.57      8.84 o 
  -2  -9   9        0.32        9.12      8.93 o 
  -1  -9   9        2.24       -3.59      7.50 o 
   0  -9   9       26.58       32.86      8.40 o 
   1  -9   9       32.90       33.60      8.16 o 
   2  -9   9       39.31       38.61      9.17 o 
   3  -9   9        0.01        7.76      8.44 o 
  -3  -8   9       12.71       22.40      9.96 o 
  -2  -8   9       12.25       13.84      8.66 o 
  -1  -8   9        0.06       10.60      7.33 o 
   0  -8   9       25.63       39.40      7.39 o 
   1  -8   9      129.31      126.09      9.77 o 
   2  -8   9       41.33       43.91      8.21 o 
   3  -8   9       16.38       14.67      8.48 o 
  -3  -7   9        4.92       -2.14      8.06 o 
  -2  -7   9      106.73      106.74      9.44 o 
  -1  -7   9       95.48       86.27      8.11 o 
   0  -7   9       49.36       41.64      6.62 o 
   1  -7   9      115.40      124.11     11.11 o 
   2  -7   9       99.69       99.67      5.58 o 
   3  -7   9        6.20        2.31      6.93 o 
   4  -7   9        2.75       -4.72      4.72 o 
  -4  -6   9        0.68        5.45     10.37 o 
  -3  -6   9       31.61       21.33      8.26 o 
  -2  -6   9       11.78       17.69      7.71 o 
  -1  -6   9      139.52      135.01      9.25 o 
   0  -6   9       87.21       88.21      6.91 o 
   1  -6   9        1.95       -0.69      4.96 o 
   2  -6   9        1.36        2.25      3.06 o 
   3  -6   9       44.76       49.33      5.42 o 
   4  -6   9        1.76        9.86      6.29 o 
  -4  -5   9        5.37        1.20      9.39 o 
  -3  -5   9        6.61       17.38      8.44 o 
  -2  -5   9      107.64      136.68      9.72 o 
  -1  -5   9        0.85       -2.41      7.03 o 
   0  -5   9      120.82      106.61      7.37 o 
   1  -5   9        2.94        8.51      4.02 o 
   2  -5   9        4.85        3.26      3.04 o 
   3  -5   9      102.97       89.20      5.77 o 
   4  -5   9       28.11       34.84      6.57 o 
  -4  -4   9        5.14        3.62      8.11 o 
  -3  -4   9        8.22        4.33      7.46 o 
  -2  -4   9       62.05       51.30      7.99 o 
  -1  -4   9       41.16       43.22      6.52 o 
   0  -4   9      309.21      283.60      9.53 o 
   1  -4   9       64.98       65.33      4.21 o 
   2  -4   9      102.73       94.95      6.89 o 
   3  -4   9       35.99       33.85      5.53 o 
   4  -4   9       32.18       39.24      6.91 o 
  -4  -3   9       21.57       34.06      8.75 o 
  -3  -3   9        0.25        5.23      7.13 o 
  -2  -3   9       11.06        4.86      6.06 o 
  -1  -3   9        4.24        0.28      5.65 o 
   0  -3   9       34.10       29.49      3.41 o 
   1  -3   9       37.19       46.66      3.93 o 
   2  -3   9        2.39        5.32      4.89 o 
   3  -3   9        0.46        4.82      5.57 o 
   4  -3   9       12.72       16.42      6.87 o 
  -4  -2   9       15.60       13.57      8.49 o 
  -3  -2   9       22.63       20.72      7.59 o 
  -2  -2   9        4.06        4.99      6.20 o 
  -1  -2   9      177.42      176.48      8.44 o 
   0  -2   9      315.52      300.13      6.17 o 
   1  -2   9      161.31      160.85      5.48 o 
   2  -2   9        3.34        2.77      5.01 o 
   3  -2   9        0.25       -4.21      5.95 o 
   4  -2   9       73.63       61.17      7.63 o 
  -4  -1   9        5.60        3.72      4.77 o 
  -3  -1   9       17.11       21.10      5.86 o 
  -2  -1   9       15.07       16.31      6.34 o 
  -1  -1   9       53.55       49.11      6.57 o 
   0  -1   9       27.36       24.14      4.74 o 
   1  -1   9       12.83        6.98      4.71 o 
   2  -1   9      110.54      109.94      7.73 o 
   3  -1   9        0.33       -1.58      6.01 o 
   4  -1   9        0.00        2.04      6.71 o 
  -4   0   9        4.69        0.77      4.46 o 
  -3   0   9        3.48        6.63      3.40 o 
  -2   0   9        1.60        1.88      3.07 o 
  -1   0   9      115.94       96.68      5.16 o 
   0   0   9       39.84       41.82      3.15 o 
   1   0   9       77.28       67.25      7.04 o 
   2   0   9      165.94      177.68      9.34 o 
   3   0   9       22.03       29.13      6.44 o 
   4   0   9        8.17       12.16      6.66 o 
  -4   1   9        1.68       -3.12      5.86 o 
  -3   1   9       25.20       21.10      4.45 o 
  -2   1   9      116.91      101.67      4.44 o 
  -1   1   9       98.49       99.35      4.05 o 
   0   1   9        0.58        2.07      4.45 o 
   1   1   9      627.34      626.81      9.99 o 
   2   1   9      125.47      125.70      8.52 o 
   3   1   9      103.57      110.14      9.33 o 
   4   1   9        3.74       -1.34      6.79 o 
  -4   2   9        2.69       -1.97      6.33 o 
  -3   2   9       10.14        6.24      4.14 o 
  -2   2   9       64.83       69.11      7.25 o 
  -1   2   9        0.25        3.18      2.78 o 
   0   2   9        0.68        0.20      3.44 o 
   1   2   9       63.65       68.69      5.66 o 
   2   2   9        0.01        8.61      5.35 o 
   3   2   9        1.01        6.97      6.29 o 
  -4   3   9        5.57        5.35      6.17 o 
  -3   3   9        4.24        6.43      4.39 o 
  -2   3   9        8.24        9.46      3.90 o 
  -1   3   9        2.17        2.94      3.64 o 
   0   3   9        0.01        5.07      6.43 o 
   1   3   9      172.80      163.37      9.19 o 
   2   3   9       14.33       16.99      6.00 o 
   3   3   9        1.00        1.46      6.30 o 
  -3   4   9        1.11        4.49      4.56 o 
  -2   4   9        0.22       -2.70      5.27 o 
  -1   4   9       49.99       48.18      4.73 o 
   0   4   9      135.18      136.06      9.34 o 
   1   4   9       33.36       32.47      5.95 o 
   2   4   9       21.35        9.57      6.15 o 
   3   4   9      101.48      111.70     10.25 o 
  -3   5   9       12.93       12.27     11.17 o 
  -2   5   9        0.80        5.56      5.52 o 
  -1   5   9       16.09       23.99      7.51 o 
   0   5   9       19.57       27.51      7.08 o 
   1   5   9        0.12       13.22      9.11 o 
   2   5   9        0.21       -4.90      4.90 o 
  -2   6   9        0.47       -2.30      7.90 o 
  -1   6   9        2.28       -5.39      7.67 o 
   0   6   9        0.04       -7.58      7.58 o 
   1   6   9        1.19        9.01      6.70 o 
  -1 -10  10       49.73       49.28     10.12 o 
   0 -10  10       11.33        0.94      8.00 o 
   1 -10  10        3.88       -0.14      8.44 o 
  -2  -9  10       12.90       25.24      9.44 o 
  -1  -9  10       57.10       42.63      9.19 o 
   0  -9  10       35.08       39.09      8.95 o 
   1  -9  10        1.60        8.39      7.86 o 
   2  -9  10        6.16        8.09      8.12 o 
  -2  -8  10        0.83       14.23      8.48 o 
  -1  -8  10       21.04       14.35      7.74 o 
   0  -8  10        3.65       -7.39      7.39 o 
   1  -8  10       45.14       44.98     11.00 o 
   2  -8  10        3.47        2.79      7.35 o 
   3  -8  10        3.40       -1.01      8.69 o 
  -3  -7  10       26.26       28.89     10.09 o 
  -2  -7  10       29.30       34.78      9.25 o 
  -1  -7  10       18.31       27.92      7.57 o 
   0  -7  10      117.67      125.77      8.25 o 
   1  -7  10      140.49      157.08      8.77 o 
   2  -7  10       63.22       55.65      5.10 o 
   3  -7  10        3.56        7.13      7.52 o 
  -3  -6  10      139.90      162.55     12.20 o 
  -2  -6  10       28.73       16.53      8.35 o 
  -1  -6  10       14.60       21.27      7.23 o 
   0  -6  10      201.89      201.17      9.43 o 
   1  -6  10      160.17      164.91      8.45 o 
   2  -6  10        6.25       14.23      3.50 o 
   3  -6  10       11.97       12.52      5.63 o 
   4  -6  10        1.90       15.35      6.50 o 
  -4  -5  10        7.48       20.60     10.86 o 
  -3  -5  10        2.49       -3.35      8.74 o 
  -2  -5  10        0.01       -7.64      7.88 o 
  -1  -5  10      196.73      201.07     10.73 o 
   0  -5  10        1.40        0.78      4.99 o 
   1  -5  10        1.56        3.39      6.52 o 
   2  -5  10        1.15        0.71      3.29 o 
   3  -5  10       15.45       11.10      4.16 o 
   4  -5  10        1.12       -5.97      5.97 o 
  -4  -4  10        0.51       -1.15      8.52 o 
  -3  -4  10        0.15        2.59      8.33 o 
  -2  -4  10       73.46       72.70      8.45 o 
  -1  -4  10      208.85      209.48      9.73 o 
   0  -4  10      117.96      120.48      4.82 o 
   1  -4  10        7.07        2.75      5.15 o 
   2  -4  10      230.67      222.93      6.90 o 
   3  -4  10      102.05      114.72      8.39 o 
   4  -4  10        2.09        5.70      6.27 o 
  -4  -3  10        3.14       -3.57      8.53 o 
  -3  -3  10       12.37        2.08      7.37 o 
  -2  -3  10       48.05       53.17      8.34 o 
  -1  -3  10      375.59      377.59     11.71 o 
   0  -3  10       28.35       27.31      3.42 o 
   1  -3  10       11.02       22.07      8.91 o 
   2  -3  10       84.56       93.26      7.20 o 
   3  -3  10       63.36       60.40      7.59 o 
   4  -3  10        9.07        5.27      6.44 o 
  -4  -2  10        1.03       11.73      7.84 o 
  -3  -2  10        2.56        9.34      7.81 o 
  -2  -2  10       22.63       24.56      7.50 o 
  -1  -2  10        0.08       -2.36      6.13 o 
   0  -2  10       61.92       66.53      3.92 o 
   1  -2  10       18.68       16.67      3.77 o 
   2  -2  10        4.72       12.08      5.50 o 
   3  -2  10        0.12       -2.58      5.64 o 
   4  -2  10       31.54       45.00      7.88 o 
  -4  -1  10        9.11       11.02      5.75 o 
  -3  -1  10       25.72       24.79      7.95 o 
  -2  -1  10        2.05        9.04      6.75 o 
  -1  -1  10       27.04       38.58      6.91 o 
   0  -1  10      250.28      242.39      7.64 o 
   1  -1  10      143.11      153.51      5.86 o 
   2  -1  10       37.63       40.69      6.19 o 
   3  -1  10       37.34       40.40      7.46 o 
   4  -1  10       29.32       32.07      7.82 o 
  -4   0  10       20.02       21.37      6.71 o 
  -3   0  10        8.17        6.79      3.70 o 
  -2   0  10        8.43        2.95      3.38 o 
  -1   0  10        0.26        0.50      3.99 o 
   0   0  10      134.42      143.06      5.93 o 
   1   0  10       39.17       42.32      4.44 o 
   2   0  10       22.82       19.51      6.41 o 
   3   0  10        0.00        5.81      6.32 o 
   4   0  10       12.78        7.09      6.75 o 
  -4   1  10        8.73       13.28      6.23 o 
  -3   1  10        0.53        0.89      4.57 o 
  -2   1  10        7.01        7.03      3.45 o 
  -1   1  10        1.74        8.30      7.29 o 
   0   1  10        1.97       -0.54      3.69 o 
   1   1  10       54.70       55.37      8.29 o 
   2   1  10        8.49       18.65      6.66 o 
   3   1  10        8.44       -2.08      6.71 o 
  -4   2  10        2.12       -5.17      6.62 o 
  -3   2  10        7.10        3.15      4.45 o 
  -2   2  10      106.30      100.70      5.76 o 
  -1   2  10        2.69        1.75      6.00 o 
   0   2  10       28.83       35.11      4.62 o 
   1   2  10       79.14       73.40      5.15 o 
   2   2  10      124.63      138.98      9.51 o 
   3   2  10        0.92       -7.66      7.66 o 
  -3   3  10       11.16        9.22      4.70 o 
  -2   3  10        2.14        3.60      6.22 o 
  -1   3  10        0.00        4.54      3.88 o 
   0   3  10       29.98       37.30      7.17 o 
   1   3  10       10.22       15.43      4.29 o 
   2   3  10       23.32       36.60      7.40 o 
   3   3  10        6.46       16.36      6.08 o 
  -3   4  10        1.16        6.28      4.74 o 
  -2   4  10        0.30        1.83      4.10 o 
  -1   4  10        0.02        6.72      5.14 o 
   0   4  10       37.39       46.70      7.73 o 
   1   4  10        0.00        5.44      8.56 o 
  -2   5  10        2.93        6.24      6.58 o 
  -1   5  10       27.51       35.99      8.40 o 
   0   5  10       56.86       49.59      8.10 o 
   1   5  10        2.96       18.27      7.75 o 
  -1  -9  11       27.54       45.13      9.83 o 
   0  -9  11        9.57        6.26      8.06 o 
   1  -9  11        8.89        2.00      8.11 o 
   2  -9  11       17.88       13.58      8.75 o 
  -2  -8  11       21.53        1.80      8.89 o 
  -1  -8  11       46.52       50.48      9.46 o 
   0  -8  11        7.70       26.24      8.27 o 
   1  -8  11        8.62        5.58      7.34 o 
   2  -8  11        9.33        7.94      8.35 o 
  -3  -7  11       42.85       44.36     11.28 o 
  -2  -7  11       73.02       67.60      9.46 o 
  -1  -7  11        1.09       -2.94      8.16 o 
   0  -7  11       24.89       25.94      5.91 o 
   1  -7  11        0.46        7.08      5.50 o 
   2  -7  11        0.27       -3.19      7.90 o 
   3  -7  11       31.91       17.32      7.31 o 
  -3  -6  11       42.29       29.34      9.32 o 
  -2  -6  11       64.10       79.93      9.48 o 
  -1  -6  11        0.23        0.31      7.09 o 
   0  -6  11      118.03      110.83      8.18 o 
   1  -6  11      136.67      140.46      8.85 o 
   2  -6  11        6.34        3.54      4.20 o 
   3  -6  11        8.43        0.79      4.00 o 
  -3  -5  11       47.28       54.70      9.58 o 
  -2  -5  11      100.87      114.75      9.84 o 
  -1  -5  11      157.52      170.18     10.62 o 
   0  -5  11       43.55       56.15      6.87 o 
   1  -5  11       61.75       80.29      6.77 o 
   2  -5  11       14.55       16.06      3.91 o 
   3  -5  11        0.38        2.54      5.90 o 
  -3  -4  11       11.79        4.18      7.82 o 
  -2  -4  11       74.07       66.03      9.23 o 
  -1  -4  11      122.95      131.83      9.13 o 
   0  -4  11       75.22       77.13      4.49 o 
   1  -4  11        0.54        4.60      3.53 o 
   2  -4  11       25.58       20.08      9.92 o 
   3  -4  11        0.85        6.52      5.64 o 
  -4  -3  11        3.80       23.56      9.80 o 
  -3  -3  11        9.08       15.27      9.08 o 
  -2  -3  11        0.14        3.91      7.73 o 
  -1  -3  11      245.30      219.43     10.22 o 
   0  -3  11       72.00       70.90      7.06 o 
   1  -3  11       50.62       47.42      5.61 o 
   2  -3  11       56.59       55.74      6.68 o 
   3  -3  11       37.92       42.62      7.04 o 
  -4  -2  11        0.42        4.38      9.17 o 
  -3  -2  11        5.31       11.63      8.40 o 
  -2  -2  11       73.39       64.02      8.74 o 
  -1  -2  11      106.27       92.07      7.91 o 
   0  -2  11        6.04        2.98      5.64 o 
   1  -2  11       44.60       35.38      3.97 o 
   2  -2  11       29.13       30.56      6.24 o 
   3  -2  11       17.25       40.28      7.40 o 
  -4  -1  11        5.11       -4.75      9.15 o 
  -3  -1  11        5.70       -1.08      8.02 o 
  -2  -1  11       71.07       81.26      8.90 o 
  -1  -1  11        8.06        8.52      5.48 o 
   0  -1  11       21.91       17.01      6.15 o 
   1  -1  11       49.44       40.94      6.76 o 
   2  -1  11       17.26       22.92      6.05 o 
   3  -1  11       61.63       50.88      7.73 o 
  -3   0  11        4.01       -2.22      4.55 o 
  -2   0  11        9.22       14.77      5.00 o 
  -1   0  11        7.90       15.43      4.57 o 
   0   0  11       30.51       33.56      4.74 o 
   1   0  11       51.54       53.94      4.83 o 
   2   0  11        4.30       -5.09      5.56 o 
   3   0  11       20.27       13.92      6.79 o 
  -3   1  11        0.34       -2.10      4.54 o 
  -2   1  11        0.40        6.09      4.22 o 
  -1   1  11       15.76        9.37      4.30 o 
   0   1  11        0.41       12.36      4.92 o 
   1   1  11       78.94       72.75      4.81 o 
   2   1  11        3.58       18.05      6.41 o 
   3   1  11        0.18       -3.93      7.13 o 
  -3   2  11        1.42        0.11      4.62 o 
  -2   2  11        2.25        5.87      6.40 o 
  -1   2  11        0.18       -4.45      6.61 o 
   0   2  11       84.57       93.44      7.71 o 
   1   2  11        8.79       13.09      4.77 o 
   2   2  11       12.23       23.40      6.83 o 
  -2   3  11        1.16       -0.52      9.86 o 
  -1   3  11        0.79        6.54      4.48 o 
   0   3  11       72.40       78.13      9.12 o 
   1   3  11        2.30        0.40      7.17 o 
   2   3  11        7.55       15.36      6.70 o 
  -2   4  11        0.63       15.82      9.30 o 
  -1   4  11       15.19       24.29      8.81 o 
   0   4  11        1.02        9.62      7.62 o 
   1   4  11        4.24       -0.03      7.52 o 
   0  -9  12       42.48       67.91     10.12 o 
   1  -9  12       42.16       48.22     10.49 o 
  -1  -8  12        4.35       -5.83      8.67 o 
   0  -8  12        5.93       23.59      8.93 o 
   1  -8  12        0.13       11.95      8.64 o 
   2  -8  12       59.64       81.82      6.78 o 
  -2  -7  12       27.02       25.47     10.02 o 
  -1  -7  12        0.01       -9.21      9.21 o 
   0  -7  12       12.72       23.48      7.22 o 
   1  -7  12        2.66        5.71      5.36 o 
   2  -7  12        3.83       12.32      4.97 o 
  -2  -6  12       39.50       34.97      9.94 o 
  -1  -6  12       51.12       46.12      8.97 o 
   0  -6  12       35.76       27.11      6.46 o 
   1  -6  12        0.12       13.59      5.84 o 
   2  -6  12       26.59       38.09      7.48 o 
   3  -6  12       26.89       44.10     17.97 o 
  -3  -5  12        0.59       -9.89      9.89 o 
  -2  -5  12       38.84       29.11      8.59 o 
  -1  -5  12       60.68       61.88      9.25 o 
   0  -5  12       64.54       69.50      8.12 o 
   1  -5  12        4.90        8.92      3.66 o 
   2  -5  12        2.57       13.06      5.97 o 
   3  -5  12       19.38       36.45      5.07 o 
  -3  -4  12       19.97       16.54      9.32 o 
  -2  -4  12       21.42       29.39      8.57 o 
  -1  -4  12       26.52       30.05      7.28 o 
   0  -4  12       43.47       56.00      7.74 o 
   1  -4  12        3.19       -3.72      3.72 o 
   2  -4  12        3.59       19.79      4.36 o 
   3  -4  12        0.10       -2.96      5.63 o 
  -3  -3  12        5.68        8.55      9.35 o 
  -2  -3  12       26.34       13.41      7.63 o 
  -1  -3  12       18.38       11.95      6.18 o 
   0  -3  12        6.63        4.56      5.78 o 
   1  -3  12       75.08       65.51      6.82 o 
   2  -3  12       15.06        3.21      5.35 o 
   3  -3  12        3.20       17.89      6.35 o 
  -3  -2  12        1.07       -6.26      8.62 o 
  -2  -2  12       38.42       49.26      9.12 o 
  -1  -2  12        9.38       11.29      6.45 o 
   0  -2  12        0.46        5.02      5.46 o 
   1  -2  12       88.13       89.64      5.31 o 
   2  -2  12       50.58       59.66      5.29 o 
   3  -2  12        1.95       -4.75      6.29 o 
  -3  -1  12       17.34        1.55      7.93 o 
  -2  -1  12       41.28       45.86      8.71 o 
  -1  -1  12        0.63       -6.60      6.60 o 
   0  -1  12       20.20       15.24      5.82 o 
   1  -1  12       36.60       35.42      4.54 o 
   2  -1  12        3.55       -2.01      5.89 o 
   3  -1  12       24.36       33.33      7.64 o 
  -2   0  12        5.23        3.65      5.08 o 
  -1   0  12        6.77        3.72      4.64 o 
   0   0  12        3.84        9.66      6.04 o 
   1   0  12        3.68        2.42      4.04 o 
   2   0  12       21.26       32.35      6.91 o 
  -2   1  12        1.02       -5.44      7.14 o 
  -1   1  12       16.07       24.93      4.77 o 
   0   1  12        0.00       -3.28      4.36 o 
   1   1  12        2.89        7.39      7.10 o 
   2   1  12       18.66       22.97      6.68 o 
  -2   2  12        3.00        6.39      5.92 o 
  -1   2  12        3.36       15.25      7.05 o 
   0   2  12       32.92       28.06      7.58 o 
   1   2  12        0.53        4.30      4.70 o 
  -1   3  12        5.06        7.40      7.93 o 
   0   3  12       29.55       23.36      9.02 o 
   1   3  12       10.29       21.74      7.88 o 
   0  -8  13       57.81       79.49     11.06 o 
  -1  -7  13        2.45        1.35      7.99 o 
   0  -7  13        1.92       -6.58      6.58 o 
   1  -7  13       52.77       52.84      7.53 o 
  -2  -6  13        1.14       -2.04      9.32 o 
  -1  -6  13        1.09       -7.13      7.13 o 
   0  -6  13        5.60        2.03      6.51 o 
   1  -6  13        6.69       -6.72      6.72 o 
   2  -6  13       14.17       14.46      6.74 o 
  -2  -5  13        5.91       -1.23      8.85 o 
  -1  -5  13       37.83       38.34      9.35 o 
   0  -5  13        6.60       25.17      4.75 o 
   1  -5  13        2.36        8.64     11.01 o 
   2  -5  13       25.18       28.35     10.95 o 
  -2  -4  13       43.69       58.30     10.35 o 
  -1  -4  13       13.82       20.43      7.52 o 
   0  -4  13       44.25       40.14      7.93 o 
   1  -4  13        0.05        4.00      6.51 o 
   2  -4  13       17.61       12.19      4.31 o 
  -2  -3  13       39.35       26.03      8.77 o 
  -1  -3  13       30.53        5.80      6.70 o 
   0  -3  13        1.24        6.37      6.68 o 
   1  -3  13        1.88       11.66      5.72 o 
   2  -3  13        2.98        9.48      5.48 o 
  -2  -2  13        3.78        7.30      8.70 o 
  -1  -2  13        2.29       12.69      6.53 o 
   0  -2  13       10.09       10.10      7.01 o 
   1  -2  13        3.32       -1.64      5.83 o 
   2  -2  13        0.28       -4.11      4.11 o 
  -2  -1  13        9.26       14.80      9.19 o 
  -1  -1  13        0.86       -6.80      6.80 o 
   0  -1  13       38.76       36.37      7.20 o 
   1  -1  13       23.80       21.63      7.23 o 
   2  -1  13        4.35       18.63      4.78 o 
  -2   0  13        4.34        5.57      7.91 o 
   0   0  13       14.60        3.64      5.99 o 
   1   0  13       10.88       22.68      7.16 o 
  -1   1  13        0.00       13.30      7.87 o 
   0   1  13        0.03       -0.35      4.74 o 
   1   1  13        9.78       15.44      6.91 o 
   0  -6  14        8.17       22.34      8.18 o 
  -1  -5  14        4.23       10.02      9.27 o 
   0  -5  14        6.15        6.43      5.93 o 
   1  -5  14        8.10       17.56      7.30 o 
  -1  -4  14        3.91        6.45      8.09 o 
   0  -4  14        5.03        3.33      7.13 o 
   1  -4  14       33.41       40.18      6.95 o 
  -1  -3  14       25.55       14.71      7.60 o 
   0  -3  14        2.52       11.63      7.34 o 
   1  -3  14        0.11       -4.31      5.90 o 
  -1  -2  14        0.03       -2.02      7.31 o 
   0  -2  14        2.01       -3.45      6.55 o 
   1  -2  14        0.25       -1.38      6.90 o 
  -1  -1  14        1.63       35.03      8.02 o 
   0  -1  14       19.88       19.74      7.64 o 
                                                 
